# Supplementary material for: Global transcriptional control by glucose and carbon regulator CcpA in Clostridium difficile
Source: Nucleic Acids Res. 2012 Sep 18;40(21):10701–18. doi: 10.1093/nar/gks864 (PMC3510511; doi:10.1093/nar/gks864)
Supplement: Supplementary Data [file supp_gks864_nar-01170-x-2012-File011.xlsx]

## Sheet: Table_S1
Table S1. List of oligonucleotides used in this study
Primers	5' sequence 3'	Features	Fragment lengh (bp)
EMSA experiments
OBD706_CD2327_F1	TCAAAGATTAATGACCAGCA	CD2327_CRE_deletion	669
OBD707_CD2327_R1	TGTGAAACAACAAAAATAATGCTCTCTTCCAG	CD2327_CRE_deletion
OBD708_CD2327_F1a	CATTATTTTTGTTGTTTCACAAAAAAAGCCACTT	CD2327_CRE_deletion	328
OBD709_CD2327_R1a	GTCCTAATACGAAAGCCAAA	CD2327_CRE_deletion
OBD686_CD2327_F_shift	GTATGGCTAGTTAAGTGATTAAC	CD2327_shift	288
OBD687_CD2327_R_shift	AGAAATCTTCTTTCGTTTTACAATC	CD2327_shift
OBD713_CD0395_F1	GCACGATAAATGCTTAACAA	CD0395_CRE_deletion	210
OBD714_CD0395_R1	CTCCTTCTAAATCCTTAATAGTATCAATTATAAAATT	CD0395_CRE_deletion
OBD715_CD0395_F1a	CTATTAAGGATTTAGAAGGAGTTAAAGTAGTAG	CD0395_CRE_deletion	163
OBD716_CD395_R1a	ATCATCTGATGCTGGAGATT	CD0395_CRE_deletion
OBD717_CD0395_F_shift	AGGAACTTTGACATCAGACAG	CD0395_shift	178
OBD718_CD0395_R_shift	CCCAGTCACCTAACATTTTT	CD0395_shift
OBD678_CD1477_F1	GTTGAGTATACTATTTTAGAGCAT	CD1477_CRE_deletion	223
OBD679_CD1477_R1	TTAAATCTACTATATATAAATTACAATACCTTAAATC	CD1477_CRE_deletion
OBD680_CD1477_F1a	TTTATATATAAGTAGATTTAAATTACTTTAAGAGG	CD1477_CRE_deletion	213
OBD681_CD1477_R1a	GCAACTCTAGTATCTTTTACGT	CD1477_CRE_deletion
OBD682_CD1477_F_shift	GATAGACTTAAATCAAAATTAGGA	CD1477_shift	221
OBD683_CD1477_R_shift	CCTCGTCTTATCACTTCCCG	CD1477_shift
OBD664_CD2600F1	CATAGGTCTTATATCGTAAACT	CD2600_CRE_deletion	228
OBD665_CD2600R1	TTATGAGTTTAGTTCAAATAGTAATACTTTTTTAT	CD2600_CRE_deletion
OBD666_CD2600F1a	CTATTTGAACTAAACTCATAAAAATTTATAAAGCAA	CD2600_CRE_deletion	168
OBD667_CD2600R1a	CAAGCTATAGCTGGAGTTTG	CD2600_CRE_deletion
OBD604_CD2600_F_shift	GCAAAGTAAAAGAATTTAGGCTGTT	CD2600_shift	205
OBD605_CD2600_R_shift	TTGAACCTAAAAAGCTTACCATAAA	CD2600_shift
OBD646_CD0833_F1	CTGGAACAATGACATATCTTC	CD0833_CRE_deletion	173
OBD647_CD0833_R1	AATACTTGATGTGGCTTAGAGAAATAAACTCC	CD0833_CRE_deletion
OBD648_CD0833_F1a	CTCTAAGCCACATCAAGTATTTTTAGAAAGATTT	CD0833_CRE_deletion	175
OBD649_CD0833_R1a	CCTTACAGACTTTTGGTGCT	CD0833_CRE_deletion
OBD594_CD0833_F_shift	TTTGAAAATGCAGACGACCA	CD0833_shift	221
OBD595_CD0833_R_shift	GCCATGGCTAAAGCAACATC	CD0833_shift
OBD658_CD1536_F1	GGAGAATAGCGAGATGAGTAA	CD1536_CRE_deletion	246
OBD659_CD1536_R1	CAAAATCCATTTCAAACATTGCTAACTTTTTAGT	CD1536_CRE_deletion
OBD660_CD1536_F1a	GCAATGTTTGAAATGGATTTTGTAGGGCCATT	CD1536_CRE_deletion	161
OBD661_CD1536_R1a	CATCTACATCTAATCCATGCT	CD1536_CRE_deletion
OBD598_CD1536_F_shift	AGGATTCCTCTTACAATAGCTGAC	CD1536_shift	225
OBD599_CD1536_R_shift	AGCAGAACCAACTCCACCAG	CD1536_shift
OBD732_CD0576_F2_shift	CTTTATGATAGAATGGTTTCTTTGT	CD0576_shift	254
OBD733_CD0576_R2_shift	CGATTAGTAACATCCAATAAATTAAG	CD0576_shift
OBD734_CD0659_F_shift	GATCTATTTTAAAATCTAGTTATAAC	CD0659_shift	170
OBD735_CD0659_R_shift	ATAAATAAAGTATTTTAGCAATAAAC	CD0659_shift
OBD736_CD0659_F2_shift	GTTTTTACAATACTTTATTAATATAA	CD0659_shift	169
OBD737_CD0659_R2_shift	ACATTGGAATTAAATCAGTCATTA	CD0659_shift
OBD738_CD0664_F_shift	TAAAAGGGAGATTGTATTATGTTTT	CD0664_shift	223
OBD739_CD0664_R_shift	GAGAATCTATAACTGATGTTTGGTT	CD0664_shift
OBD721_CD0770_F_shift	TTGATGGTAAATTATTCCTTAGAAC	CD0770_shift	182
OBD722_CD0770_R_shift	CCTATACCTGAAGAATCCATAAAAT	CD0770_shift
OBD723_CD0770_F2_shift	TATTAATTTTATGGATTCTTCAGGT	CD0770_shift	153
OBD724_CD0770_R2_shift	TAAATGCCAATAATTTTATTTAACC	CD0770_shift
OBD719_CD1214_F_shift	TATCTAGGAGGAATATAATTTTGGA	CD1214_shift	213
OBD720_CD1214_R_shift	TATCGATATCATCTTCATTAGACAA	CD1214_shift
OBD600_CD1768_F_shift	TGTCGAAAACTTGCATAAATCTG	CD1768_shift	210
OBD601_CD1768_R_shift	TGCCTTAACCTGTCTCCTGTC	CD1768_shift
OBD684_CD1893_F_shift	TTTATAAATGGCAAATAAGGTTCTA	CD1893_shift	223
OBD727_CD1893_R_shift	TTCCTTTTTATCTATATCTGCAAGT	CD1893_shift
OBD602_CD1935_F_shift	TCATTACAAAGATATGGATAAAGAGGA	CD1935_shift	209
OBD603_CD1935_R_shift	TTGCCATTTACTAATTACAATCATCA	CD1935_shift
OBD690_CD2241_F_shift	ATAAAATGAAAATAAACACCAAAAA	CD2241_shift	243
OBD691_CD2241_R_shift	AAGCTTGGCATGATACTATTAATCT	CD2241_shift
OBD728_CD2357_F_shift	GTTATGAACTTTTATCTCATCCACT	CD2357_shift	250
OBD729_CD2357_R_shift	TCATACTGCATTCTTTGTATTGTAT	CD2357_shift
OBD725_CD3218_F_shift	TATAAAACAGTGTGGTGTTGATAAT	CD3218_shift	208
OBD726_CD3218_R_shift	TTCCTTTTTATCTATATCTGCAAGT	CD3218_shift
OBD712_CD3244_F_Shift	CCTAGTAAAGCCAACGCTTA	CD3244_shift	188
OBD673_CD3244_R_shift	CCAACTTATTTCTATAATAGATTCTTCATCTATC	CD3244_shift
OBD688_CD3664_F_shift	GCTAATAATGCTTGATAGAGAGACC	CD3664_shift	272
OBD689_CD3664_R_shift	GTATTTCTGATCCTTGTAATCCTTG	CD3664_shift
OBD710_CD2327_F_CON	CCAACAGGTTTAAATTTAGGAG	CD2327_negative_control_shift	168
OBD711_CD2327_R_CON	GTCCTAATACGAAAGCCAAA	CD2327_negative_control_shift
OBD704_CD1477_F_CON	GGAAGTGATAAGACGAGGACT	CD1477_negative_control_shift	150
OBD705_CD1477_R_CON	TTATTATTCTACTTGCCATTTTT	CD1477_negative_control_shift
OBD684_CD1893_F_CON	TTTATAAATGGCAAATAAGGTTCTA	CD1893_negative_control_shift	150
OBD685_CD1893_R_CON	ATCACAGAAAACTTTAAAAGAAAAC	CD1893_negative_control_shift
OBD612_CD3218_F_CON	AGACCTGATTGACACAAAGGTT	CD3218_negative_control_shift	201
OBD613_CD3218_R_CON	TTTTCCGTTAAAATTCTTTGC	CD3218_negative_control_shift
qRT-PCR experiments
QRTBD243	GCGCAAAAGAAAAAGTAAATCC	CD0112	106
QRTBD244	GGTCCACCAACCATACAACC
QRTBD245	TGCAAACGCATTAGATGGAG	CD0113	139
QRTBD246	TCCGCCATTACCTTTTATTTTC
QRTBD247	AAGTCAGGCAACAAGAGAAAAA	CD0298	141
QRTBD248	GTAAAGAATGGATTTCGTATATCTGG
QRTBD249	AGCTTGGGCAAATGACTTCT	CD0395	128
QRTBD250	GACCTACTTTTGGTGCTGGTG
QRTBD233	AAACTGTAAAAGGTGGAGTAGGTAAAGT	CD0833	94
QRTBD234	ATATTTGTTATTGTAGCTCTTTGTGGAA
QRTBD221	AGCAGAAGATGAACATATAGAAACAAAG	CD0854	119
QRTBD222	TAAAAGATGAGAATACACTTCCAATGAC
QRTBD131	GGTGGAGAAGGTGGAGACAC	CD1054	112
QRTBD132	GCCATGAGCCAAGAGATGTA
QRTBD253	TCTATTGCCTTTAGCCACTTTTG	CD1191	128
QRTBD254	CTTTGTGCATTTTTGCCATT
IMV369	ATGTTGAGCTTTTAGGTGCAGT	CD1214	131
IMV370	CAACTTTTCCTCTACTCCATGC
QRTBD223	AAGGATGAATTTAGAGAAATCAGAGAAG	CD1768	106
QRTBD224	GAATTATAGCCATTCCCATATCTACC
QRTBD257	TGGAAAAATACCTTTTGCGAGT	CD2321	150
QRTBD258	TGGCTACCACCATCTTCACC
QRTBD259	GGACATCCAGGTGGTTCATT	CD2322	150
QRTBD260	TGTAGCATATAAAGCTGGTGCTG
QRTBD261	TTTGTAAAAGAAGAATTTGGAGAAAA	CD2327	105
QRTBD262	TGCATCTGTATGTGGTATTGCTACT
QRTBD141	TACTGGTAAAGGGGTTTCATATTGT	CD2356	105
QRTBD142	ATTGCTTCTTCTAATGCACTGTCTC
QRTBD213	TGTAAAGCCAAATGAAACACCTTAC	CD2357	158
QRTBD214	CATCTTGAACACTTTCTGTCCATT
QRTBD155	AGAGAAAGACGAAGCATTTGGTATG	CD2966	93
QRTBD156	GCAGTAGAAGTTGGATTAGTTGTAGG

## Sheet: Table_S2
Table S2. List of genes that are differentially expressed after growth in the presence or absence of glucose and regulated by CcpA
Gene ID	Short ID	Name	Product	Regulation								creCD motifs
				Transcriptome analysis
				WT		ccpA		TY		TYG
				TYG/ TY		TYG/TY		ccpA/WT		ccpA/WT		Position from ATG	Score	CcpA site
Amino Acids Catabolism/Biosynthesis				FC	p.value	FC	p.value	FC	p.value	FC	p.value
Regulated by glucose CcpA-dependent
CD630_02950	CD0295		Putative iron-sulfur-binding protein	0.394747	0.02736	1.15789	0.86874	1.03634	0.99992	3.16236	0.01
CD630_03940	CD0394	ldhA	D-lactate dehydrogenase	0.179555	0.00207	0.977386	0.659675	0.718719	0.99992	7.16517	0.00123	-206	4.35	AAAATAACAATTTCTT
												-129	4.7	GGGAAAACAATTTCAA
CD630_03950	CD0395	hadA	Isocaprenoyl-CoA:2-hydroxyisocaproate CoA-transferase	0.190915	0.000215	0.754713	0.779405	0.812252	0.99992	3.21095	0.0135	-12	4.86	AGGAAAACGTTATGCT
CD630_03960	CD0396	hadI	Activator of 2-hydroxyisocaproyl-CoA dehydratase	0.241987	0.001965	0.935623	0.920365	0.798852	0.99992	3.09084	0.008435
CD630_03990	CD0399	acdB	Acyl-CoA dehydrogenase, short-chain specific	0.29331	0.012395	0.940174	0.974885	0.624165	0.99992	2.13465	0.03745
CD630_04000	CD0400	etfB1	Beta-subunit of electron transfer flavoprotein	0.257563	0.012825	1.13171	0.970175	0.559225	0.99992	2.45632	0.122005
CD630_07520	CD0752		ABC-type transport system, aminoacid-family ATP-binding protein	6.51155	0.00036	1.08862	0.97332	0.851749	0.99992	0.153361	0.00058
CD630_08490	CD0849	abgB2	Putative glutamate carboxypeptidase	0.286876	0.006735	0.962928	0.96614	0.935299	0.99992	3.13942	0.02205
CD630_08500	CD0850		Putative NifU-like protein	0.150309	8e-05	0.866037	0.86916	0.940826	0.99992	5.74776	0.0007	168	4.06	TTGAAAATGTTTTGGT
CD630_08530	CD0853	oppB	ABC-type transport system, oligopeptide-family permease	0.220065	0.006215	0.901875	0.93071	0.819321	0.99992	5.70806	0.00072	-198	4.09	AATAAAATAATTTGAT
CD630_08540	CD0854	oppC	ABC-type transport system, oligopeptide-family permease	0.167473	0.007455	0.872968	0.933405	0.842647	0.99992	6.08392	0.0001	77	4.58	AAGAAAACCTTATCTA
CD630_08550	CD0855	oppA	ABC-type transport system, oligopeptide-family extracellular solute-binding protein	0.117278	0.00016	0.781057	0.830185	0.915099	0.99992	6.09235	0.0003
CD630_08560	CD0856	oppD	ABC-type transporter, ATP-binding component	0.146859	0.00021	1.16191	0.89427	0.83915	0.99992	6.63916	0.00095
CD630_08570	CD0857	oppF	Fragment of ABC-type transport system, oligopeptide-family ATP-binding protein (Part 2)	0.15642	0.0002	0.657699	0.579045	0.909723	0.99992	3.82511	0.0161
CD630_12280	CD1228		Putative protease	3.11666	0.01264	0.819037	0.914	1.26971	0.99992	0.326465	0.00354
CD630_14900	CD1490	metI	ABC-type transport system, methionine-specific permease	1.45549	0.547795	0.760226	0.83596	0.990343	0.99992	0.433469	0.04101
CD630_14910	CD1491	metQ	Putative D-methionine ABC transporter, substrate-binding lipoprotein	2.02371	0.04442	0.714249	0.6912	1.07773	0.99992	0.356506	0.0179	151	4.16	AGAAAAAGGATATGAT
CD630_15340	CD1534	ggt	Gamma-glutamyltranspeptidase	0.402483	0.03189	1.15469	0.85223	0.712025	0.99992	2.51926	0.03591
CD630_16570	CD1657	gcvTPA	Bi-functional glycine dehydrogenase/aminomethyl transferase protein	0.170518	0.00351	0.803851	0.70059	0.657927	0.925265	3.26481	0.04971
CD630_16580	CD1658	gcvPB	Glycine decarboxylase	0.256939	0.00658	0.613655	0.32919	1.05446	0.99992	2.99177	0.00712	-41	4.14	AGGAAATAGATAAGTT
CD630_23470	CD2347		Putative Xaa-Pro dipeptidase	3.1536	0.02277	0.622221	0.535985	1.95139	0.67002	0.312732	0.03599	176	4.27	CAGAAAAGGTTTGCAA
CD630_23480	CD2348	grdD	Glycine reductase complex component C subunit alpha (Protein PC alpha)	0.364502	0.01458	0.889767	0.931075	0.789768	0.99992	1.73869	0.447785
CD630_23490	CD2349	grdC	Glycine reductase complex component C subunit beta	0.282829	0.001725	1.02314	0.973935	0.858863	0.99992	3.10695	0.012265
CD630_23510	CD2351	grdB	Glycine reductase complex component B gamma subunit (selenocysteine)	0.297096	0.00893	0.992748	0.984015	0.759173	0.99992	3.35195	0.00636	225	4.28	GGTAAAAGGTTTTGAA
CD630_23520	CD2352	grdA	Glycine reductase complex selenoprotein A (selenocysteine)	0.323985	0.029465	1.0826	0.98407	0.894405	0.99992	2.98866	0.06437
CD630_23540	CD2354	grdE	Glycine reductase complex component B subunits alpha and beta	0.30704	0.00329	0.758121	0.68311	0.777277	0.99992	1.91853	0.15607	-211	4.03	AAGAAAAAGGTTTTTA
												-210	4.36	AGAAAAAGGTTTTTAT
CD630_23550	CD2355	trxA2	Thioredoxin 2	0.145592	0.00032	0.765779	0.819005	0.722465	0.99992	3.8	0.007965	-5	4.2	AAGAAAATGTTAGATT
CD630_23560	CD2356	trxB3	Thioredoxin reductase 3	0.151512	0.00287	0.886382	0.91244	1.19789	0.99992	7.00799	0.00371
CD630_23570	CD2357	grdX	Putative glycine reductase complex component	0.208194	0.00063	0.588861	0.40022	0.965936	0.99992	2.73208	0.03365	198	4.52	AGGAAATCGTTTGGAT
CD630_24840	CD2484		Pyridoxal phosphate-dependent transferase	2.95058	0.03599	0.886689	0.894085	0.929161	0.99992	0.318199	0.04844
CD630_24850	CD2485		Putative Xaa-Pro aminopeptidase, M24 family	5.4547	0.00794	2.33432	0.04064	0.985549	0.99992	0.223137	0.02324	222	4.05	TAGAACTCATTTTGAT
CD630_26930	CD2693		Sodium:dicarboxylate amino acid symporter family protein	0.31165	0.01258	1.43147	0.711405	0.962928	0.99992	4.42139	0.007085	4	4.05	AAGAAAAAAATAGGTT
CD630_27620	CD2762	uppS	Putative undecaprenyl pyrophosphate synthetase	3.46055	0.00433	0.701493	0.625655	1.35802	0.99205	0.245195	0.00541
CD630_30410	CD3041	pepI	Proline iminopeptidase (Proline aminopeptidase)	3.02514	0.008475	1.11188	0.780655	1.28744	0.99992	0.463294	0.03876
CD630_31830	CD3183		Putative peptidase, M20 family	4.77334	0.00152	1.33746	0.63639	1.2531	0.99992	0.304603	0.00676
CD630_32220	CD3222	sdaB	L-serine dehydratase	7.80555	1.5e-05	3.5443	0.154055	1.14591	0.99992	0.405564	0.02252
CD630_32240	CD3224	asd	Aspartate semialdehyde dehydrogenase	4.66055	0.00082	1.73207	0.26829	1.03133	0.99992	0.330335	0.01009
CD630_32370	CD3237	prdF	Proline racemase	3.12748	0.00939	0.463294	0.201985	1.11111	0.99992	0.173079	0.01149
CD630_32380	CD3238		Putative component of proline reductase prdE-like	2.61353	0.00811	1.14314	0.9626	0.794985	0.99992	0.450625	0.03244
CD630_32390	CD3239	prdE	Proline reductase PrdE	2.58202	0.075565	0.940174	0.970045	0.791412	0.99992	0.275095	0.02406
CD630_32410	CD3241	prdB	Proline reductase (selenocysteine)	3.38581	0.292575	0.301243	0.02426	0.99654	0.99992	0.112695	0.025115
CD630_32430	CD3243		Putative component of proline reductase prdE	5.65685	0.000475	0.613868	0.41532	1.42899	0.99992	0.155125	0.000815
CD630_32440	CD3244	prdA	D-proline reductase proprotein PrdA	4.40762	0.00225	0.568803	0.556755	1.20664	0.99992	0.155609	0.01507	-293	4.87	GAGAAAATGTTTACAA
Regulated by glucose partially CcpA-dependent
CD630_13840	CD1384		Putative lamB-like protein, UPF0271 family	0.245961	0.020055	2.75681	0.01559	0.416244	0.08376	5.95046	0.00034	-226	4.06	GGTAAAAAGATTTTTT
CD630_13860	CD1386		Putative allophanate hydrolase subunit 1	0.338681	0.04717	3.17554	0.00879	0.397768	0.369805	3.1536	0.03575
CD630_20270	CD2027		N-carbamoyl-L-amino acid hydrolase	1.09429	0.95744	3.20317	0.019965	0.978063	0.99992	3.47738	0.00368
CD630_21180	CD2118	thrC	Threonine synthase	1.33053	0.7939	5.30738	0.01747	0.726986	0.99992	3.70122	0.02508
CD630_21720	CD2172		ABC-type transport system, cystine/aminoacid-family ATP-binding protein	0.625248	0.60927	2.35708	0.040845	0.697372	0.99992	2.7549	0.01825
CD630_21730	CD2173		Putative amidohydrolase, M20D family	0.445655	0.02389	4.43828	0.00523	0.566835	0.83129	5.60611	0.000415	56	4.04	GAGAAAAAATTATAAA
CD630_21740	CD2174		ABC-type transport system, cystine/aminoacid-family extracellular solute-binding protein	0.401925	0.09259	5.60417	0.00266	0.439977	0.68301	6.13473	0.000895
CD630_21750	CD2175		ABC-type transport system, cystine/aminoacid-family permease	0.468623	0.355325	5.64706	0.004	0.43952	0.77917	5.29636	0.010545
CD630_21760	CD2176		ABC-type transport system, cystine/aminoacid-family permease	0.298437	0.02128	5.12659	0.00427	0.451094	0.71121	7.74626	0.000575
CD630_21770	CD2177		ABC-type transport system, cystine/aminoacid-family extracellular solute-binding protein	0.282829	0.004765	4.3229	0.02296	0.525404	0.9035	6.62077	0.004145
CD630_25140	CD2514	tdcB	Threonine dehydratase II	1.10611	0.94892	3.13182	0.02367	0.892856	0.99992	2.86791	0.00559	-93	4.48	TAAAAATCGTTTACAT
CD630_32250	CD3225	dapA3	Dihydrodipicolinate synthase 2	9.10715	1e-05	2.76255	0.02041	1.05044	0.99992	0.285191	0.00334
CD630_32260	CD3226	dapB1	Dihydrodipicolinate reductase 1 (DHPR 1)	6.99101	0.0001	2.72641	0.01795	1.01501	0.99992	0.30832	0.007645
CD630_32270	CD3227	dapH	2,3,4,5-tetrahydropyridine-2,6-dicarboxylate N-acetyltransferase	6.39525	2.5e-05	2.37347	0.02454	0.925946	0.99992	0.343766	0.01202
Regulated by glucose independent of CcpA
CD630_07770	CD0777		Putative permease	0.228696	0.002195	0.428094	0.13317	0.98248	0.99992	1.83846	0.291815
CD630_07790	CD0779		Putative amidohydrolase, M20D peptidase family	0.326691	0.01675	0.221749	0.00021	1.21672	0.93366	1.34025	0.76525	50	4.29	GAGAAAAAGACATCAT
CD630_15940	CD1594	cysK	O-acetyl-serine thiol-lyase A (O-acetyl-sulfhydrylase)(OAS-TL)	3.68586	0.004875	4.19305	0.013795	1.29056	0.99992	1.46815	0.507265
CD630_15950	CD1595	cysE	Serine acetyltransferase (SAT)	6.229	2.5e-05	3.99031	0.004625	1.68179	0.953595	1.07699	0.95096
CD630_20530	CD2053	lysA	Diaminopimelate decarboxylase	6.58188	0.000665	2.36035	0.03884	1.02776	0.99992	0.419575	0.159905
CD630_20540	CD2054	lysC	Aspartokinase	10.7294	0.001035	3.8785	0.007375	1.07811	0.99992	0.389717	0.207185
CD630_21190	CD2119	thrB	Homoserine kinase (HSK) (HK)	2.50533	0.02428	5.05952	0.0004	0.670124	0.99992	1.40007	0.69709
CD630_21200	CD2120		Putative 2-nitropropane dioxygenase	2.74347	0.02221	3.99446	0.00104	0.860949	0.99992	1.16635	0.88097
CD630_25000	CD2500	argH	Argininosuccinate lyase (Arginosuccinase) (ASAL)	3.39168	0.04146	3.31498	0.03196	0.83422	0.99992	0.849096	0.915345
CD630_32230	CD3223	dapA2	Dihydrodipicolinate synthase	7.29799	0.001485	3.24001	0.00923	1.50995	0.99992	0.51979	0.273075	-162	4.12	AATAAAACATTTATTT
Regulated by glucose independent of CcpA
and by CcpA only in absence of glucose
CD630_26970	CD2697		Putative amidohydrolase	0.0402184	0	0.187895	0.004645	0.236514	0.01645	1.13958	0.713475	66	4.1	AGAAAAAGGATTTGAA
CD630_27370	CD2737		Putative nitrilase/cyanide hydratase and apolipoprotein N-acyltransferase	0.253842	0.03531	0.141218	0.00014	3.02304	0.03094	1.21251	0.82525
CD630_34890	CD3489		Putative oligoendopeptidase F, peptidase M3B family	0.861845	0.919035	0.141023	0.00069	4.91776	0.01351	1.0274	0.95225
Other type of regulation
CD630_01300	CD0130	metK	S-adenosylmethionine synthetase	2.76926	0.019115	1.40932	0.636975	1.41667	0.99992	0.720964	0.608195
CD630_01790	CD0179	gluD	NAD-specific glutamate dehydrogenase	0.544121	0.39656	1.53421	0.617365	0.902188	0.99992	2.95058	0.0168
CD630_04450	CD0445	oraS	D-ornithine aminomutase S component	1.61049	0.50418	0.437847	0.253525	1.25788	0.99992	0.277392	0.0095
CD630_07220	CD0722	metF	5,10-methylenetetrahydrofolate reductase	0.413512	0.01664	0.708579	0.589435	0.948027	0.99992	1.57189	0.451165
CD630_07300	CD0730		Putative iron-sulfur protein	0.439825	0.04058	0.759436	0.876115	0.757596	0.99992	1.59494	0.55283
CD630_09000	CD0900	opuCA	ABC-type transport system, glycine betaine/carnitine/choline ATP-binding protein	0.44074	0.158575	0.287374	0.00298	0.824734	0.99992	0.621359	0.519385
CD630_09940	CD0994		Putative serine-pyruvate aminotransferase	0.21427	0.015205	1.07177	0.553	0.106727	0.00063	1.01396	0.98865
CD630_09950	CD0995	serA	Putative D-3-phosphoglycerate dehydrogenase	0.334366	0.11387	0.93271	0.922495	0.203909	0.00559	0.568803	0.567265	-124	4.09	AAAAAAATATTTTGAA
CD630_09980	CD0998		Putative iron-sulfur protein	2.66475	0.03095	1.15029	0.965695	1.32777	0.99992	0.676659	0.59507
CD630_12790	CD1279	iscS2	Cysteine desulfurase	3.44618	0.04413	1.30179	0.7217	1.1814	0.99992	0.524131	0.31808
CD630_12800	CD1280		Putative NifU-like protein	2.94037	0.01859	1.34304	0.69639	1.00486	0.99992	0.45882	0.15032
CD630_14040	CD1404		Putative oligopeptide transporter	2.77791	0.045465	1.62732	0.349395	1.08711	0.99992	0.637059	0.461575	-69	4.36	AATAAAAAGTTAAGTT
CD630_14470	CD1447	pabC	Aminodeoxychorismate lyase	0.64238	0.41937	1.40493	0.68843	0.879649	0.99992	2.48458	0.02364	153	4.5	ATAAAAAAGATTTCTT
CD630_14530	CD1453	aroF	Phospho-2-dehydro-3-deoxyheptonate aldolase	3.06524	0.01587	1.46713	0.544075	0.814508	0.99992	0.62179	0.50055
CD630_15350	CD1535	sseA	3-mercaptopyruvate sulfurtransferase	0.271684	0.00071	0.964264	0.84269	0.646849	0.99992	1.65577	0.39863
CD630_15550	CD1555		Putative amino acid permease	3.71922	0.00351	1.14552	0.96411	1.58942	0.99992	0.72422	0.60158	-201	4.11	AAAAATACATTTACTT
CD630_15990	CD1599	thiD	Phosphomethylpyrimidine kinase	1.05227	0.867025	2.3743	0.27424	0.796916	0.99992	2.69073	0.03607	76		TTGAAAACGTTTAGTG
CD630_16540	CD1654		Putative lipoate-protein ligase	0.362236	0.03558	1.40396	0.7892	0.553249	0.99992	1.76357	0.38577
CD630_17800	CD1780		Putative methylase	0.568408	0.40944	0.959597	0.76533	0.930127	0.99992	2.42167	0.04884
CD630_17850	CD1785	argG	Argininosuccinate synthase (Citrulline--aspartate ligase)	3.45575	0.03866	1.07214	0.98823	1.34723	0.99992	0.491921	0.39925
CD630_17960	CD1796		Putative nitrite and sulfite reductase subunit	0.300722	0.00696	0.797192	0.860275	0.637501	0.86073	1.68939	0.51965
CD630_17970	CD1797		Coenzyme A disulfide reductase	0.252788	0.0094	0.795536	0.887095	0.721714	0.99992	1.82766	0.59851	277	4.22	TTGAAAACGCTTTCAA
CD630_22300	CD2230		Putative formate/nitrite transporter	1.26007	0.886955	0.780516	0.825095	0.924343	0.99992	0.370617	0.04586
CD630_24210	CD2421		Putative amidohydrolase, M20D family	0.998269	0.67501	0.693515	0.616625	0.878126	0.99992	0.425432	0.03212
CD630_25320	CD2532		Aminotransferase, alanine--glyoxylate transaminase	1.43794	0.817295	2.914	0.02194	0.597289	0.99992	1.09924	0.94172
CD630_26130	CD2613		Putative peptidase, M24 family	9.71356	0.00045	2.18859	0.205305	2.4326	0.389625	0.548096	0.407
CD630_26610	CD2661		Putative peptidase, M16 family	2.41831	0.03938	0.910986	0.971655	1.38896	0.99992	0.515484	0.361555
CD630_26960	CD2696		Putative pyridoxal phosphate-dependent transferase	0.635516	0.57533	1.67481	0.62106	1.03347	0.99992	2.60991	0.03424	-232	4.71	TAGAAAAAGATTGCTT
CD630_27020	CD2702	brnQ	Branched-chain amino acid transport system II carrier protein	0.447823	0.02337	0.754451	0.82682	0.785128	0.99992	1.07923	0.68508	-104	4.83	GGGAAAACGTTAACAA
CD630_28220	CD2822		Putative glutamate carboxypeptidase, M20 family	0.668269	0.688865	3.53816	0.01674	0.320634	0.156615	1.02918	0.850975
CD630_30000	CD3000	dapA1	Dihydrodipicolinate synthase 1	0.302079	0.00784	1.43943	0.74324	0.499134	0.831555	1.76724	0.347055
CD630_30360	CD3036		Transporter, Major Facilitator Superfamily (MFS)	5.08237	0.00249	2.11917	0.2284	1.4651	0.99992	0.610685	0.415175
CD630_31810	CD3181		Putative amidohydrolase	3.47497	0.03123	1.88361	0.51079	1.15709	0.99992	1.03491	0.93927
CD630_31820	CD3182		Putative D-aminoacylase	4.71089	0.007665	2.30537	0.21193	1.00452	0.99992	0.491751	0.32054
CD630_32210	CD3221		Putative peptidase, M20D family	4.75848	0.006105	1.52785	0.520705	1.37984	0.99992	0.442884	0.124065
CD630_35210	CD3521		Putative peptidase T, M20B family	0.388504	0.03231	0.697614	0.531915	1.40981	0.98741	2.17498	0.14755	205	4.06	AAGAAAATATTATTTA
CD630_00920	CD0092	map1	Methionine aminopeptidase Map1 (MAP) (Peptidase M)	3.80791	0.00795	1.49019	0.58184	1.4707	0.99992	0.632002	0.535035
CD630_13570	CD1357		Putative peptidyl-prolyl isomerase	0.68302	0.4777	1.52573	0.52875	0.857376	0.99992	2.17498	0.03441
CD630_25820	CD2582		Putative metal-dependent peptidase	5.35913	0.0066	1.30495	0.806825	0.915416	0.99992	0.290176	0.069365
Carbon and Energy Metabolism
Regulated by glucose CcpA-dependent
CD630_04030	CD0403	fba	Fructose-1,6-bisphosphate aldolase	8.36578	6e-05	1.30949	0.894065	1.22137	0.99992	0.191246	0.005075
CD630_07060	CD0706		Putative nitroreductase	0.318861	0.01189	1.42949	0.616455	0.861248	0.99992	4.64926	0.00352
CD630_07160	CD0716	cooS	Bifunctional carbon monoxide dehydrogenase/acetyl-CoA synthase (CODH)	0.200129	0.000605	0.571569	0.175625	1.14076	0.99992	3.25916	0.00571	5	4.19	GAAAAAATGTTAACAA
CD630_07170	CD0717		Bifunctional carbon monoxide dehydrogenase/acetyl-CoA synthase, accessory protein	0.317098	0.01487	0.623085	0.44914	0.927231	0.99992	1.58282	0.442265
CD630_08130	CD0813		Putative PTS system, IIB component	0.249394	0.00597	1.138	0.92192	0.539801	0.86441	2.96288	0.01882	99	4.1	AAGAAAATGATAATAT
CD630_08320	CD0832	aksA	Trans-homoaconitate synthase	0.184284	0.00203	1.53262	0.70803	0.385286	0.223605	3.46295	0.01279
CD630_08330	CD0833	acnB	Aconitate hydratase (Citrate hydro-lyase)	0.105806	0.02093	2.39828	0.19447	0.285686	0.085605	6.90672	0.00057	284		AGGAAATGGTATTTGT
CD630_08340	CD0834	icd	Isocitrate dehydrogenase NAD-dependent	0.124784	1e-05	1.87125	0.44037	0.374101	0.235405	5.61	0.006775
CD630_08400	CD0840		Putative isomerase/hydrolase	0.195603	0.00552	0.707597	0.782835	1.22901	0.99992	4.37111	0.0168
CD630_08930	CD0893		Putative iron-dependent hydrogenase	0.200754	0.00848	1.16595	0.846045	0.639936	0.99992	3.71664	0.020245
CD630_10040	CD1004	fumB	Fumarate hydratase class I, subunit B	2.52275	0.03465	1.25745	0.85045	0.822735	0.99992	0.357992	0.01626
CD630_10050	CD1005		Putative NAD-dependent malic enzyme	3.24676	0.00166	1.43993	0.635825	0.772711	0.99992	0.336808	0.00354
CD630_10490	CD1049	ppnK	Inorganic polyphosphate/ATP-NAD kinase	0.251042	0.01052	1.32363	0.726645	0.687771	0.94195	3.44618	0.03172
CD630_10540	CD1054	bcd2	Butyryl-CoA dehydrogenase	0.102985	0.000715	1.10191	0.954915	0.990343	0.99992	10.5964	0.000705
CD630_10550	CD1055	etfB	Electron transfer flavoproteins subunit beta	0.148909	0.000425	1.23928	0.904685	1.02883	0.99992	8.56528	0.000555
CD630_10560	CD1056	etfA	Electron transfer flavoprotein subunit alpha	0.207043	0.001235	1.07029	0.94928	0.97942	0.99992	5.06478	0.003615
CD630_10570	CD1057	crt2	3-hydroxybutyryl-CoA dehydratase (Crotonase)	0.224222	0.000625	1.10458	0.943595	0.974004	0.99992	4.79656	0.00361
CD630_10580	CD1058	hbd	3-hydroxybutyryl-CoA dehydrogenase	0.339739	0.004695	1.03742	0.976155	0.909723	0.99992	2.77695	0.026175	279	4.01	AGAAAGATGTTTTCAA
CD630_10590	CD1059	thlA1	Acetoacetyl-CoA thiolase 1	0.244177	0.01046	0.801625	0.743485	1.03814	0.99992	2.92006	0.121095
CD630_10770	CD1077		PTS system, mannose/fructose/sorbose IIC component	2.58829	0.02487	0.732043	0.570725	1.28298	0.99992	0.286181	0.00441
CD630_10840	CD1084		ABC-type transport system, multidrug-family ATP-binding/permease protein	3.46775	0.02935	0.668269	0.74757	1.42405	0.99992	0.255962	0.0135
CD630_14010	CD1401		Putative isochorismatase	0.31165	0.020055	1.55995	0.66256	0.901875	0.99992	4.51429	0.002875
CD630_27240	CD2724		Putative polysaccharide deacetylase	0.364755	0.01754	0.99447	0.99604	0.834799	0.99992	2.44189	0.280435
CD630_27250	CD2725		Putative monogalactosyldiacylglycerol synthase	0.328736	0.0281	1.00208	0.991925	0.882091	0.99992	2.94241	0.00774	235	4.2	GATATAAAATTTACTT
CD630_27830	CD2783		Putative glycosyl transferase	0.331711	0.00698	1.44944	0.579375	1.26883	0.99992	4.69622	0.010255
CD630_29660	CD2966	adhE	Aldehyde-alcohol dehydrogenase	0.0336325	0	0.487847	0.50359	0.690159	0.95323	3.22769	0.02559	-283	4.45	AAAATAACGTTATCCT
												107	4.13	TAGATAAAATTTTTTT
												203	4.02	AAGATAAGGTTATAAA
CD630_30100	CD3010		Putative cytochrome C assembly protein	3.54062	0.00196	1.22561	0.90267	0.781599	0.99992	0.249827	0.00029
CD630_33550	CD3355		Putative nitroreductase	0.413512	0.01431	1.00626	0.899115	0.866037	0.99992	2.49666	0.0243	22	4.13	AAAAAAAGATATTCTT
Regulated by glucose partially CcpA-dependent
CD630_19180	CD1918	eutK	Ethanolamine carboxysome strutural protein	1.63751	0.517795	0.389582	0.03884	1.39136	0.99992	0.266277	0.00205
CD630_21780	CD2178		Putative oxidoreductase, Fe-S subunit	0.520872	0.44554	3.81848	0.023405	0.739437	0.99992	5.42078	0.01471
CD630_21790	CD2179		Putative anaerobic dehydrogenase	0.431819	0.142825	4.85846	0.024555	0.664343	0.99992	7.47721	0.000735	41	4.33	AGGAAAATGTTAATAT
CD630_23210	CD2321	tkt'	Transketolase, central and C-terminal	4.78991	0.00189	0.199022	0.00082	10.1824	0.000465	0.379981	0.02032
CD630_23220	CD2322	tkt	Transketolase, N-terminal	6.00224	0.014155	0.192109	0.00019	11.6358	1.5e-05	0.364755	0.02286
CD630_23230	CD2323		Putative sugar-phosphate dehydrogenase	10.7294	0.000745	0.17254	0.00187	20.3647	1e-05	0.286777	0.02218
CD630_23240	CD2324		Putative sugar-phosphate dehydrogenase	11.5075	0.001	0.14788	0.00074	22.6353	3e-05	0.263706	0.02879
CD630_23380	CD2338	4hbD	4-hydroxybutyrate dehydrogenase	0.0433297	0	0.174041	0.00071	1.55294	0.9918	6.23764	0.00461
CD630_23390	CD2339	cat2	4-hydroxybutyrate CoA transferase	0.0417234	0	0.224923	0.021285	1.43893	0.99992	7.75163	0.000785
CD630_23400	CD2340		Conserved hypothetical protein	0.0433748	5e-06	0.179182	0.002075	1.8119	0.676895	7.4798	0.001215
CD630_23410	CD2341	abfD	Gamma-aminobutyrate metabolism dehydratase/isomerase	0.0325319	0	0.122725	0.00339	1.97042	0.87289	7.43329	0.001495
CD630_23420	CD2342	sucD	Succinate-semialdehyde dehydrogenase (NAD(P)+)	0.0303534	0	0.152038	0.00106	1.44143	0.97409	7.215	0.002005
CD630_23430	CD2343	cat1	Succinyl-CoA:coenzyme A transferase	0.0318624	0	0.144586	0.000805	1.33932	0.99992	6.07549	0.00424
CD630_23440	CD2344		Putative membrane protein	0.0494118	2e-05	0.122767	0.00013	1.39813	0.99992	4.38629	0.01483	-152	4.32	AAGATAAAATTTTTTT
CD630_24860	CD2486		PTS system, fructose-like IIC component	12.3805	0.00012	3.16894	0.01135	0.734075	0.87639	0.140925	0.00235
CD630_24870	CD2487		PTS system, fructose-like IIB component	11.5795	5e-06	4.10107	0.02848	0.600194	0.99992	0.148291	0.000245
CD630_24880	CD2488		PTS system, fructose-like IIA component	6.09658	0.012995	2.59368	0.04044	0.754975	0.99205	0.170164	0.02203
CD630_24890	CD2489		Transcription antiterminator, PTS operon regulator	4.03481	0.01381	1.25353	0.805875	0.901563	0.99992	0.157018	0.00146
CD630_26660	CD2666	ptsG-A	PTS system, glucose-specific IIA component	2.9742	0.06197	6.41078	0.002135	1.91919	0.78217	4.13676	0.018945	261	4.21	AGGAAATGGATTTGAA
CD630_26670	CD2667	ptsG-CB	PTS glucose-specific IICB component	2.52275	0.03157	4.35448	0.018465	2.26028	0.42079	3.71793	0.03032
CD630_30060	CD3006		Alcohol dehydrogenase	0.262611	0.04447	1.44243	0.751425	0.220829	0.01025	1.23328	0.82963
CD630_30130	CD3013		PTS system, mannose-specfic IIC component	16.9299	0	0.968954	0.991265	14.5404	0.01476	0.832199	0.84064
CD630_30140	CD3014		PTS system, mannose-specfic IIB component	18.5391	2e-05	0.894715	0.979025	15.0532	0.019435	0.726734	0.7309
CD630_30150	CD3015		PTS system, mannose-specfic IIA component	22.0774	4e-05	0.871154	0.97751	15.1474	0.030005	0.597703	0.49049
CD630_30880	CD3088		Putative cellobiose-phosphate degrading protein	0.0580323	0.0185	1.36557	0.833005	0.0729221	0.18178	1.46866	0.635825	58	4.03	GGGATAATATCTTCTT
CD630_30890	CD3089		PTS system, glucose-like IIBC component	0.0714461	0.041035	1.12389	0.968745	0.0661094	0.133935	1.03994	0.984645	-70	4.24	AATAAATCGTTTTCAC
CD630_34760	CD3476	atpZ	ATP synthase transporter protein AtpZ	0.871154	0.79867	3.37059	0.01166	0.893475	0.99992	3.45695	0.01155	102	4.21	AGGAAAATTTTTAGAT
Regulated by glucose independent of CcpA
CD630_00190	CD0019		Putative glycosyl transferase	3.49914	0.039955	3.17554	0.01326	0.562919	0.7612	0.501041	0.43622
CD630_00210	CD0021	pycA	Pyruvate carboxylase	4.51586	0.02176	2.96288	0.01473	0.762601	0.99992	0.645505	0.71391
CD630_02090	CD0209		Putative tagatose 6-phosphate kinase	0.0502059	0.00017	0.105404	3e-05	0.362612	0.573	0.747684	0.837795	-1	4.1	ATGAAAAAGTTACCAA
CD630_02980	CD0298	rbsR	Transcriptional regulator, LacI family	0.0985842	0.00055	0.283811	0.00936	0.429432	0.615595	1.79191	0.47314	-28	4.33	AGTAAAACGGTTTCCT
												111	4.56	GAGAAAAAATTTTGAA
CD630_02990	CD0299	rbsK	Ribokinase, pfkB family	0.101743	0.000395	0.34484	0.02597	0.437089	0.588035	1.79626	0.400975	161	4.04	GTAAAAATGATATCAT
CD630_03000	CD0300	rbsB	ABC-type transport system, ribose-specific extracellular solute-binding protein	0.107358	0.0002	0.503478	0.3319	0.300722	0.298835	1.41079	0.621815	8	4.12	AGAAAAATTTTATCTT
CD630_03010	CD0301	rbsA	ABC-type transport system, ribose-specific ATP-binding protein	0.0991667	0.00122	0.371131	0.03236	0.516199	0.74446	0.833642	0.313735
CD630_03020	CD0302	rbsC	ABC-type transport system, ribose-specific permease	0.142201	0.00152	0.612593	0.574445	0.459616	0.905885	1.10191	0.94664
CD630_08820	CD0882	glgC	Glucose-1-phosphate adenylyltransferase	0.399426	0.01223	0.37126	0.03361	0.889151	0.99992	0.850274	0.835515	-278	4.16	TAAAAAATGTTTTTAT
CD630_11700	CD1170		Conserved hypothetical protein	3.68075	0.00785	4.77831	0.02061	0.978742	0.99992	1.53794	0.63542
CD630_11710	CD1171	etfB	Electron transfer flavoprotein subunit alpha	3.70764	0.077275	5.16046	0.010565	0.840314	0.99992	1.16959	0.939735
CD630_11720	CD1172	etfA	Electron transfer flavoprotein subunit alpha	8.27638	0.04504	5.24521	0.00556	0.747166	0.99992	0.736113	0.886765
CD630_11730	CD1173		Putative FAD-linked oxidase	8.13702	1.5e-05	5.34244	0.009655	0.948027	0.99992	0.622437	0.412405
CD630_15870	CD1587		ABC-type transport system, sugar-family ATP-binding protein	2.48285	0.21855	2.96905	0.03744	0.805804	0.99992	0.68658	0.71163
CD630_15890	CD1589		ABC-type transport system, sugar-family extracellular solute-binding protein	5.77372	0.01553	3.7633	0.01995	0.977047	0.99992	0.427205	0.343595
CD630_17670	CD1767	gapB	Glyceraldehyde-3-phosphate dehydrogenase (GAPDH)	0.236351	0.02806	0.338681	0.04217	0.475494	0.566045	0.455493	0.2235	-81	4.26	AAGAAAAAGTATTGAA
CD630_28250	CD2825		Putative flavodoxin	4.09681	0.02011	5.41139	0.000515	0.665726	0.994855	0.879344	0.515655
CD630_28260	CD2826		Putative aldolase	3.70635	0.01569	4.81321	0.00074	0.993092	0.99992	1.53901	0.588205
CD630_29540	CD2954	atpD	V-type ATP synthase subunit D	0.513701	0.323275	0.356506	0.00923	0.849685	0.997575	0.634855	0.485405
CD630_29550	CD2955	atpB	V-type ATP synthase beta chain (V-type ATPase subunit B)	0.274523	0.04788	0.213825	0.00122	0.875088	0.99992	0.555362	0.400005
CD630_29561	CD2956A	atpF	V-type ATP synthase subunit F	0.328736	0.177655	0.203486	0.01322	0.980779	0.99992	0.705638	0.84824	29	4.2	GAGATAAAGATAGCAT
												102	4.03	TAAAAAAAGTATACAT
CD630_29570	CD2957	atpC	V-type ATP synthase subunit C	0.582771	0.41596	0.222673	0.00316	1.11034	0.99992	0.611532	0.5342
CD630_29580	CD2958	atpE	V-type ATP synthase subunit E (V-type ATPase subunit E)	0.161656	0.00012	0.191312	0.002825	0.91955	0.99992	0.75576	0.83831
CD630_29590	CD2959	atpK	V-type ATP synthase subunit K	0.238159	0.0009	0.225313	0.024335	1.01642	0.99992	0.659068	0.68304
CD630_29600	CD2960	atpI	V-type sodium ATP synthase subunit I	0.40388	0.02259	0.258996	0.014255	1.02207	0.99992	0.576743	0.452035	132	4.28	ATTAAAAAATTATCTT
CD630_31700	CD3170	eno	Enolase	6.48227	0.00053	5.828	0.00536	1.38607	0.99992	1.24617	0.88201
CD630_31710	CD3171	gpmI	2,3-bisphosphoglycerate-independent phosphoglycerate mutase	3.72825	0.004015	5.68437	0.000165	1.15509	0.99992	1.76052	0.19446
CD630_31720	CD3172	tpi	Triosephosphate isomerase (TIM) (Triose-phosphate isomerase)	4.62355	0.001245	4.88548	0.000415	1.60993	0.893795	1.70173	0.43442
CD630_31730	CD3173	pgK	Phosphoglycerate kinase	10.7741	0.000725	10.567	0.00019	1.62113	0.99992	1.58997	0.5397
CD630_31740	CD3174	gapA	Glyceraldehyde-3-phosphate dehydrogenase (GAPDH)	8.62784	0.00112	6.74585	3e-05	1.511	0.99992	1.63014	0.69113
CD630_31750	CD3175	cggR	Transcriptional regulator, SorC family	2.31257	0.35145	11.1193	4.5e-05	1.22774	0.99992	5.90321	0.000575	-79	4.01	AAAATAAAAATATCTT
												109	4.21	AGGAGAACATTATCAA
CD630_31890	CD3189		Putative NADPH-dependent FMN reductase	4.26339	0.00992	3.88254	0.00497	0.503827	0.837115	0.587638	0.58955
CD630_31910	CD3191		Putative oxidoreductase	3.85839	0.01268	3.95451	0.008595	0.513167	0.894745	0.571569	0.483605
CD630_34670	CD3467	atpC	ATP hydrolase epsilon chain	6.29192	0.00047	3.84638	0.01061	1.54542	0.902815	0.944747	0.796895
CD630_34680	CD3468	atpD	ATP synthase subunit beta	8.1993	0.00015	3.79605	0.00313	1.74533	0.576255	0.808041	0.82477
CD630_34690	CD3469	atpG	ATP synthase gamma chain	6.24846	0.000385	5.43395	0.00026	1.31722	0.99992	1.14591	0.870075
CD630_34700	CD3470	atpA	ATP synthase subunit alpha	3.52104	0.010345	4.49089	0.000625	1.11497	0.99992	1.42208	0.54631
CD630_34710	CD3471	atpH	ATP synthase subunit delta	3.70892	0.01051	5.68437	0.00077	1.33422	0.99992	2.04415	0.21107
CD630_34720	CD3472	atpF	ATP synthase subunit b	3.44977	0.01107	5.29452	0.000515	1.27147	0.99992	1.95139	0.156145
CD630_34730	CD3473	atpE	ATP synthase subunit c	3.59004	0.01422	4.37717	0.001985	1.03455	0.99992	1.57462	0.67986
CD630_34740	CD3474	atpB	ATP synthase A chain	3.36825	0.0017	3.75809	0.008595	1.37888	0.99992	1.60436	0.466105
CD630_34750	CD3475	atpI	ATP synthase protein I	2.51054	0.069805	4.71579	0.00099	1.01995	0.99992	1.91587	0.300595
CD630_34800	CD3480	rpiB2	Ribose-5-phosphate isomerase 2	2.43007	0.02073	2.8206	0.00837	1.06585	0.99992	1.39474	0.65707
Regulated by glucose independent of CcpA
and by CcpA only in absence of glucose
CD630_13190	CD1319		Putative polysaccharide deacetylase	0.573554	0.51755	0.136882	0.00179	4.71743	0.04635	1.37031	0.7336
CD630_23180	CD2318		Putative phosphohexomutase	2.90795	0.00728	0.266093	0.00534	5.72589	0.000885	0.599155	0.40619
CD630_23190	CD2319	rpe	Putative ribulose-phosphate 3-epimerase	1.47121	0.61315	0.274809	0.02045	4.29453	0.01974	0.802181	0.748345
CD630_23200	CD2320	rpiB1	Ribose-5-phosphate isomerase B1	2.2509	0.064225	0.166778	9e-05	8.74525	3.5e-05	0.648195	0.417235
CD630_23250	CD2325	gatC	PTS system, galactitol-specific IIC component	2.47512	0.26997	0.195739	0.00665	8.42105	0.011925	0.665957	0.725155
CD630_23260	CD2326	gatB	PTS system, galactitol-specific IIB component	3.79737	0.28596	0.103092	0.00014	23.4904	0.00168	0.637722	0.78952
CD630_23270	CD2327	gatA	PTS system, galactitol-specific IIA component	0.82188	0.841775	0.168813	0.00462	8.51496	0.01025	1.10152	0.936495	-113	5.29	GGGAAAACATTTTCTT
												130	4.12	GAAAAAATATTATCAA
Other type of regulation
CD630_00390	CD0039	acoL	Acetoin dehydrogenase E3 component (dihydrolipoamide dehydrogenase)	0.653836	0.555615	1.69702	0.57958	0.714745	0.99992	2.2642	0.04302
CD630_00650	CD0065		Putative NADP-dependent deshydrogenase	2.07556	0.18792	0.63905	0.517145	1.2008	0.99992	0.34772	0.0245
CD630_01120	CD0112	ptb	Phosphate butyryltransferase	0.626767	0.347285	1.75018	0.299785	1.0479	0.99992	2.92513	0.02385
CD630_01130	CD0113	buk	Butyrate kinase (BK) (Branched-chain carboxylic acid kinase)	0.547906	0.14369	1.77461	0.28408	0.957603	0.99992	3.10265	0.011765
CD630_02050	CD0205		Transcription antiterminator, PTS operon regulator	0.184475	0.028525	0.433168	0.20308	0.333787	0.66168	0.783769	0.803305	-160	4.01	TAAAAATAATTTTCAA
CD630_02060	CD0206		PTS system, fructose-like IIA component	0.212127	0.01273	0.571371	0.424795	0.302499	0.41494	0.814508	0.75004
CD630_02070	CD0207		PTS system, fructose-like IIC component	0.0424821	0	0.483638	0.45473	0.12526	0.00958	1.00104	0.980795
CD630_02080	CD0208		PTS system, fructose-like IIB component	0.179991	0.02034	0.307786	0.00542	0.47025	0.99992	0.926267	0.86477
CD630_03130	CD0313		Putative K/Mg/Cd/Cu/Zn/Na/Ca/Na/H-transporting P-type ATPase	4.30198	0.00692	0.809723	0.90101	1.46003	0.99992	0.341392	0.13421
CD630_05610	CD0561		Putative aldo/keto reductase Putative ferredoxin	2.6629	0.02806	1.06696	0.906845	1.09885	0.99992	0.521233	0.120055	192	4.51	GAGATAAATTTTTCTT
CD630_05630	CD0563		Putative iron-sulfur cluster-binding protein	3.04407	0.03467	1.18797	0.923655	1.0811	0.99992	0.715984	0.367115
CD630_05800	CD0580	gapN	Glyceraldehyde-3-phosphate dehydrogenase (NADP(+)) (GADPH)	0.968283	0.98189	0.397217	0.03521	1.11535	0.99992	0.473849	0.10709	-124	4.78	AGAAAAACGTTAACTT
												-76	4.11	AAAGAAATGTTTACAT
CD630_05820	CD0582		Putative pyruvate phosphate dikinase, PEP/pyruvate-binding	3.11882	0.01323	1.02456	0.96811	1.17691	0.99992	0.459456	0.17024
CD630_07150	CD0715	ptb	Phosphate butyryltransferase (Phosphotransbutyrylase)	0.19171	0.001055	0.753929	0.643185	0.52033	0.682555	2.04698	0.16895
CD630_07190	CD0719	fchA	Methenyltetrahydrofolate cyclohydrolase (5,10-methenyltetrahydrofolate 5-hydrolase)	0.319746	0.016335	0.802181	0.81017	0.703928	0.99992	1.76663	0.325075	204	4.48	TAGAAAAAGATTTATT
CD630_07200	CD0720	folD	Bifunctional protein folD [Includes: Methylenetetrahydrofolate dehydrogenase- cyclohydrolase]	0.25026	0.008655	0.694237	0.553645	0.866337	0.99992	2.40411	0.159225
CD630_07230	CD0723		Bifunctional carbon monoxide dehydrogenase/acetyl-CoA synthase, dihydrolipoyl dehydrogenase subunit	0.329648	0.01295	0.643941	0.428375	0.835957	0.99992	1.63297	0.458155
CD630_07240	CD0724		Bifunctional carbon monoxide dehydrogenase/acetyl-CoA synthase,nickel-inserting subunit	0.292803	0.007845	0.75419	0.752385	0.720715	0.99992	1.85703	0.22286
CD630_07260	CD0726		Bifunctional carbon monoxide dehydrogenase/acetyl-CoA synthase, delta subunit	0.357744	0.012775	0.95	0.9858	0.653383	0.99992	1.73448	0.317045
CD630_07270	CD0727		Bifunctional carbon monoxide dehydrogenase/acetyl-CoA synthase, methyltransferase subunit	0.423373	0.03203	0.762072	0.749595	0.865137	0.99992	1.6696	0.49684	0	4.12	TGGAAAAATTTATGAT
CD630_07590	CD0759	plfB	Formate acetyltransferase (Pyruvate formate-lyase)	0.870852	0.866745	0.77164	0.75059	0.531448	0.53543	0.470902	0.042835
CD630_07630	CD0763	srlM	Sorbitol operon activator protein (Glucitol)	1.75808	0.451535	0.324885	0.00972	1.65979	0.99992	0.23423	0.0011
CD630_07650	CD0765	srlEa	PTS system, sorbitol-specific IIB N-terminal component (Glucitol)	1.47019	0.71826	0.386891	0.03195	1.91986	0.922835	0.544121	0.41747
CD630_07670	CD0767	srlB	PTS system, sorbitol-specific IIA component (Glucitol)	1.40883	0.847185	0.32511	0.04509	1.80625	0.902815	0.539053	0.548985
CD630_07680	CD0768	srlD	Sorbitol 6-phosphate 2-dehydrogenase (Glucitol)	1.45902	0.7386	0.327598	0.04187	1.78695	0.99992	0.459775	0.33328
CD630_07970	CD0797		Putative pyruvate carboxyltransferase	0.872665	0.891145	2.47255	0.02327	0.637501	0.99992	1.75078	0.365695
CD630_08650	CD0865		Putative ADP-ribose binding protein	0.326805	0.08264	0.78649	0.789855	1.0421	0.99992	2.40827	0.04173
CD630_08740	CD0874		ABC-type transport system, sugar-family ATP-binding protein	1.61945	0.485525	0.527777	0.365425	1.20205	0.99992	0.299577	0.0218
CD630_08830	CD0883	glgD	Glycogen biosynthesis protein	0.203768	0.002405	0.48113	0.362565	0.578144	0.997575	1.36509	0.817265
CD630_08840	CD0884	glgA	Glycogen synthase (Starch [bacterial glycogen] synthase)	0.232854	0.00378	0.641046	0.45384	0.527777	0.55706	1.45246	0.556015
CD630_08850	CD0885	glgP	Glycogen phosphorylase	0.243839	0.01047	0.674318	0.66474	0.52504	0.617715	1.25484	0.885535
CD630_10060	CD1006		Putative acyl-CoA N-acyltransferase	1.8609	0.29761	3.21095	0.04029	0.75132	0.99992	0.922742	0.924105
CD630_11210	CD1121	pflC	Pyruvate formate-lyase 2-activating enzyme	0.352819	0.00629	1.08711	0.88791	0.802459	0.99992	1.53368	0.527165
CD630_11750	CD1175	ackA	Acetate kinase (Acetokinase)	3.36126	0.00313	1.20122	0.880405	0.93174	0.99992	0.407677	0.08104
CD630_11910	CD1191	fbp	Fructose-1,6-bisphosphatase	0.376703	0.019765	0.869345	0.73776	0.529059	0.861255	1.22137	0.72838	269	4.08	AAAAAAATGTTAGCAA
CD630_15360	CD1536		Ferredoxin--NADP(+) reductase subunit alpha	0.609205	0.370965	1.20164	0.9111	0.925304	0.99992	2.11111	0.04884	231	4.26	AAGAAAACGATTTTGT
CD630_15850	CD1585		Putative N-acetylglucosamine kinase NAGK-like	2.37759	0.327175	3.6604	0.00718	0.685629	0.95323	0.943438	0.961705
CD630_18070	CD1807		Putative NADPH-dependent FMN reductase	0.359983	0.10146	2.14578	0.35698	0.504176	0.8636	3.57514	0.01593
CD630_19380	CD1938	accC	Acetyl-CoA carboxylase subunit	1.67946	0.56862	2.55974	0.03806	1.1765	0.99992	1.47785	0.64191
CD630_19930	CD1993		Putative decarboxylase	1.22688	0.89966	0.319303	0.04257	1.82071	0.805025	0.647073	0.644925
CD630_23310	CD2331	mtlD	Mannitol-1-phosphate 5-dehydrogenase	0.822735	0.938785	1.63241	0.50766	1.7411	0.86691	4.82992	0.01004
CD630_23330	CD2333	mtlR	Transcription antiterminator, PTS operon regulator	0.371388	0.279385	1.14433	0.961235	1.93388	0.99992	5.95871	0.000475
CD630_23320	CD2332	mtlF	PTS system, mannitol-specific, EIIA component	0.497752	0.485275	1.21041	0.94161	1.95748	0.970005	5.95046	0.00339
CD630_23340	CD2334	mtlA	PTS system, mannitol-specific, IICB component	0.286479	0.37918	0.606256	0.71352	2.9897	0.86412	10.3891	9e-05
CD630_23870	CD2387		Alpha-hydroxy acid dehydrogenase, FMN-dependent	0.405283	0.03369	0.592957	0.412665	0.81169	0.99992	1.07326	0.737265
CD630_24130	CD2413		Putative NAD(P)-binding protein	1.39668	0.59059	1.16433	0.832575	0.504176	0.710805	0.237994	0.01335
CD630_24590	CD2459		Putative glucokinase, ROK family	0.753667	0.76095	0.393654	0.02848	1.35802	0.99992	0.883315	0.94493
CD630_24910	CD2491	pmi	Mannose-6-phosphate isomerase	2.44782	0.28103	3.48703	0.00551	0.652477	0.99205	0.770838	0.81149
CD630_25120	CD2512		PTS system, glucose-like IIA component	1.19831	0.91178	2.65737	0.03806	1.04681	0.99992	1.58777	0.5191
CD630_25670	CD2567		PTS system, mannose-specfic IIB component	1.13406	0.94237	0.226252	0.0082	2.19847	0.63454	0.707352	0.573555
CD630_25680	CD2568		PTS system, mannose-specfic IIC component	0.901563	0.979475	0.17813	0.00057	1.88884	0.563185	0.707842	0.72107
CD630_26830	CD2683		Putative propanediol utilization protein	0.509799	0.25891	1.64775	0.38281	1.11188	0.99992	3.59377	0.011135
CD630_27560	CD2756	ptsH	PTS system, HPr protein	1.7944	0.284985	2.67215	0.02439	1.22476	0.99992	1.66267	0.384985	-54	4.15	AGGAAAACAATTTTAA
CD630_27640	CD2764		Putative hydrolase, HAD superfamily, IIB subfamily	5.88075	0.01104	1.71356	0.540365	0.979081	0.99992	0.356383	0.24203	-150	4.51	AAAAAAATATTTTCCT
CD630_28550	CD2855		Putative NAD(P)-binding oxidoreductase	3.24451	0.03513	1.44794	0.5832	1.19582	0.99992	0.663653	0.627055
CD630_28700	CD2870	kdgT1	2-keto-3-deoxygluconate permease 1	0.225	0.00307	0.852339	0.912485	0.405564	0.527465	1.01361	0.972915
CD630_28830	CD2883	celB	PTS system, cellobiose-specific IIC component	1.16352	0.783685	0.564874	0.45711	1.19168	0.99992	0.356754	0.01688
CD630_29700	CD2970		Putative thiolase	0.401091	0.02322	1.31859	0.66403	0.759436	0.99992	1.98412	0.16122
CD630_30640	CD3064	xylA	Xylose isomerase	1.39088	0.546285	0.707352	0.64258	1.12233	0.99992	0.338447	0.02639
CD630_30670	CD3067	xynA	PTS system, xyloside-specific IIA component	1.62001	0.458535	0.653156	0.553275	1.10918	0.99992	0.33425	0.00898
CD630_30120	CD3012		Putative alpha-mannosidase	2.71133	0.37943	0.502258	0.708295	9.35022	0.0169	1.02278	0.70326
CD630_32480	CD3248		Polysaccharide deacetylase	0.335643	0.0316	0.491751	0.32607	1.56591	0.97409	1.33053	0.408815	157	4.3	GAGAAAAAAATAGCTT
CD630_32580	CD3258		Iron hydrogenase	1.08335	0.978615	0.283417	0.02103	2.3473	0.60376	0.922103	0.85612
CD630_32790	CD3279		PTS system, mannose/fructose/sorbose IIB component	1.18386	0.76194	0.659068	0.60036	0.923062	0.99992	0.35824	0.02651	-5	4.48	GGGAAAATGGTATCTT
CD630_32820	CD3282	pflD	Pyruvate formate-lyase	0.612593	0.40467	0.337744	0.02335	1.42454	0.99992	0.905948	0.76642
CD630_33100	CD3310		Putative D-isomer specific 2-hydroxyacid dehydrogenase	1.41421	0.595475	0.646849	0.447535	1.03311	0.99992	0.453131	0.04884
CD630_33940	CD3394	pyk	Pyruvate kinase (PK)	3.96824	0.001755	2.00555	0.29023	0.919869	0.99992	0.465064	0.107
CD630_33950	CD3395	pfkA	6-phosphofructokinase	2.42503	0.11635	3.68075	0.00459	0.817902	0.99992	0.936921	0.969045
CD630_34030	CD3403		Putative formate/nitrite transporter	0.440435	0.04838	1.40007	0.826025	0.635075	0.99992	1.62001	0.43935
CD630_34480	CD3448		Putative ketose-bisphophate aldolase class IIPutative tagatose-bisphosphate aldolase GatY	1.25963	0.83742	0.466032	0.239815	1.12662	0.99992	0.322864	0.0157
CD630_36480	CD3648	celA	PTS system, cellobiose-specific IIB component	2.67215	0.0498	0.898132	0.93781	0.923702	0.99992	0.44227	0.22468
CD630_36500	CD3650		PTS system, lactose/cellobiose-family IIC component	1.76724	0.42437	0.815637	0.86195	1.05482	0.99992	0.37449	0.02535
Cell enveloppe
Regulated by glucose CcpA-dependent
CD630_01520	CD0152	gcp	Putative O-sialoglycoprotein endopeptidase	3.36825	0.0024	0.888227	0.56463	0.916369	0.99992	0.203063	0.00026
CD630_08300	CD0830		Putative membrane protein	0.105697	0	0.862741	0.929165	0.694478	0.99992	5.66667	0.00029	-270	4.17	AAGAAAAAATTATATA
CD630_08440	CD0844	cwp25	Putative cell wall-binding protein	0.241987	0.00075	0.697372	0.569215	1.25701	0.99992	5.348	0.00022
CD630_10110	CD1011	nagB	Glucosamine-6-phosphate deaminase	5.27072	8e-05	1.58557	0.50565	0.731536	0.99992	0.269807	0.00279
CD630_10350	CD1035	cwp16	Putative N-acetylmuramoyl-L-alanine amidase, autolysin	0.302813	0.026295	1.11072	0.88471	0.847332	0.99992	3.19098	0.01836
CD630_15460	CD1546		Putative channel-forming hemolysin	0.126569	0.00217	0.752623	0.663445	0.648645	0.99992	6.06287	0.00606
CD630_21290	CD2129		Putative membrane-associated peptidase, M50 family	2.65369	0.03163	0.598739	0.54472	1.42306	0.99992	0.30397	0.00629
CD630_27940	CD2794	cwp12	Cell wall binding protein	0.357992	0.01674	1.62169	0.6795	0.808041	0.99992	3.00008	0.02107
CD630_27950	CD2795	cwp11	Cell wall binding protein	0.378929	0.00667	0.855892	0.776795	0.910986	0.99992	2.40827	0.01754	13	4.5	AAAAAAATATTATCAT
CD630_32360	CD3236		Putative membrane protein	2.5562	0.0099	0.618352	0.50005	0.824448	0.99992	0.214641	0.00026
CD630_32460	CD3246		Putative surface protein	0.157836	0.00018	0.867539	0.89696	0.532739	0.5951	3.81848	0.00044
Regulated by glucose partially CcpA-dependent
CD630_07840	CD0784		Putative N-acetylmuramoyl-L-alanine amidase	1.33007	0.762655	0.248015	0.01172	0.870852	0.99992	0.16233	0.00368
CD630_28510	CD2851	dltC	D-alanine--poly(phosphoribitol) ligase subunit 2 (D-alanyl carrier protein)	0.973329	0.980415	3.01258	0.01409	0.924343	0.99992	2.62624	0.02882
CD630_28520	CD2852	dltB	D-alanyl transferase DltB, MBOAT family	1.2928	0.75704	5.38147	0.000505	1.06696	0.99992	4.44289	0.00158
CD630_28530	CD2853	dltA	D-alanine--poly(phosphoribitol) ligase subunit 1	1.39571	0.67226	5.5616	0.00115	1.0299	0.99992	4.10391	0.012585
CD630_28540	CD2854	dltD	Putative D-alanine transferase DltD	1.65004	0.525135	5.71598	0.00537	1.34443	0.99992	6.29846	0.00057	185	4.27	GAGAAAAGGATATTAT
Regulated by glucose independent of CcpA
CD630_05140	CD0514	cwpV	Cell surface protein	0.218091	0.008375	0.373195	0.01511	1.05848	0.99992	1.85318	0.38417
CD630_20520	CD2052		Putative lipoprotein	2.92209	0.00859	2.21914	0.03649	0.89969	0.99992	0.887611	0.90823
CD630_26990	CD2699		Putative membrane protein	0.0257551	0	0.0832157	4e-05	0.37488	0.15068	1.21083	0.81846
CD630_27680	CD2768		Putative cell-wall hydrolase	0.180491	0.00043	0.306721	0.00909	0.773782	0.99992	1.25353	0.854885
CD630_31920	CD3192	cwp21	Putative cell surface peptidase, M4 family	2.90593	0.0199	2.62624	0.04287	0.858863	0.99992	1.11265	0.94456	-282	4.21	TAGAAAAGATTTAGAA
CD630_35560	CD3556		Putative membrane protein	2.89889	0.0303	3.88388	0.00505	0.604997	0.86691	0.810284	0.80631
Regulated by glucose independent of CcpA
and by CcpA only in absence of glucose
CD630_26980	CD2698		Putative membrane protein	0.0467464	7e-05	0.181181	0.004185	0.233258	0.03941	0.911933	0.808595
CD630_35670	CD3567		Putative phage cell wall hydrolase	0.604997	0.643565	0.134717	0.00069	5.41139	0.04731	1.2531	0.90542
Other type of regulation
CD630_00130	CD0013		Putative mechanosensitive ion channel protein	1.85318	0.36504	2.69073	0.01318	0.663193	0.99992	0.878735	0.87539
CD630_00900	CD0090	prlA	Preprotein translocase SecY subunit	4.52212	0.00851	1.44043	0.718255	1.33561	0.99992	0.49107	0.261735
CD630_01470	CD0147		Putative transporter	0.907834	0.95872	0.759173	0.749655	0.489201	0.536475	0.371131	0.01668
CD630_01700	CD0170		ABC-type transport system, ATP-binding protein	0.831622	0.90491	2.5088	0.01611	0.650445	0.99992	1.79191	0.518635
CD630_01830	CD0183		Putative cell wall hydrolase	0.352208	0.015925	0.662044	0.48185	0.802737	0.99992	1.5089	0.50695	2	4.14	AAGAAAAAGATATTAA
CD630_04400	CD0440	cwp27	Putative cell wall binding protein	1.72728	0.59128	0.416388	0.03884	1.8264	0.656635	0.50278	0.41447
CD630_04800	CD0480	spaG	ABC-type transport system, lantibiotic/multidrug-family permease	1.87709	0.271125	0.619854	0.60312	1.33376	0.99992	0.260797	0.00441
CD630_05730	CD0573		Putative membrane protein	0.648869	0.62291	1.43843	0.688135	1.22731	0.99992	3.4129	0.02895
CD630_06280	CD0628		Putative membrane protein	1.27412	0.8795	0.218696	0.01314	2.10307	0.852405	0.533478	0.52578
CD630_07470	CD0747		Putative lipoprotein	0.32421	0.03374	1.13485	0.968625	0.701007	0.99992	2.23457	0.29878
CD630_07550	CD0755		Putative cell surface protein	2.32302	0.03	1.53634	0.719395	1.18058	0.99992	0.714497	0.648155
CD630_07770	CD0777		Putative membrane protein	0.228696	0.002195	0.428094	0.13317	0.98248	0.99992	1.83846	0.291815
CD630_10220	CD1022		Putative membrane protein	0.282046	0.01046	0.764718	0.788035	0.510683	0.621705	1.53156	0.685195
CD630_10800	CD1080		Putative lipoprotein	1.46968	0.548025	0.579548	0.38457	1.20999	0.99992	0.322641	0.00239
CD630_13890	CD1389		Putative chloromuconate cycloisomerase	1.29235	0.76907	0.649995	0.54109	1.10995	0.99992	0.385286	0.03128
CD630_14610	CD1461		Putative membrane protein	0.354044	0.00569	1.02847	0.920205	0.63905	0.9918	1.46104	0.518775
CD630_14690	CD1469	cwp20	Putative cell surface protein Putative penicillin-binding protein	0.304814	0.01675	0.642826	0.513005	1.00312	0.99992	1.84165	0.45522
CD630_14770	CD1477	feoA	Ferrous iron transport protein	1.64091	0.35193	0.485822	0.291235	1.37364	0.99992	0.317538	0.00449	-52	4.67	AAGATAACGATTGCTT
CD630_14780	CD1478	feoA	Ferrous iron transport protein	1.73388	0.456505	0.367165	0.080145	1.51887	0.99992	0.292397	0.01685
CD630_15900	CD1590		Putative membrane protein	0.569	0.20838	1.50733	0.527025	0.978403	0.99992	3.54553	0.00101
CD630_18010	CD1801		Putative membrane protein	0.580553	0.389605	1.33053	0.750485	0.797745	0.99992	2.39496	0.03424	258	4.25	AGGAATAATTTTTCTT
CD630_18020	CD1802		Putative hydrolase, metallo-beta-lactamase superfamily	0.262793	0.00179	1.19044	0.940575	0.496374	0.80654	1.82956	0.35788
CD630_18030	CD1803	cwp23	Putative cell wall-binding protein	0.314471	0.0286	0.999307	0.991925	0.570975	0.99205	1.50577	0.68188
CD630_19920	CD1992		Putative lipoprotein	0.236843	0.00058	0.780245	0.658035	0.838859	0.99992	1.87449	0.33903
CD630_21150	CD2115		Putative copper-transporting P-type ATPase	1.42751	0.641085	0.275476	0.00921	1.40542	0.99992	0.23783	0.00057
CD630_24360	CD2436		Putative divalent cation transporter, MgtE family	0.405283	0.04868	0.839441	0.874305	0.82932	0.99992	1.30677	0.56564
CD630_24820	CD2482		Putative lipoprotein	0.938872	0.98116	2.65737	0.03113	0.593163	0.953595	1.32455	0.6828
CD630_24980	CD2498	dacF	D-alanyl-D-alanine carboxypeptidase	1.65347	0.573495	2.71697	0.03236	0.684205	0.99992	0.852635	0.906605
CD630_25180	CD2518	cwp29	Cell surface protein	0.340211	0.02621	0.746131	0.725255	0.759962	0.99992	1.66671	0.390705
CD630_27130	CD2713	ldt(cd2)	Putative cell wall protein	1.35144	0.73554	0.781057	0.419475	1.04935	0.99992	0.313383	0.01846
CD630_27280	CD2728		Putative membrane protein	1.33839	0.758845	0.616854	0.512955	1.16151	0.99992	0.355519	0.03175
CD630_27910	CD2791	cwp2	Cell wall binding protein	1.0073	0.990785	0.68992	0.565725	0.94573	0.99992	0.460732	0.04182	-130	4.71	AAGAAAAAGTTTATAT
CD630_28030	CD2803		Putative membrane protein	1.805	0.19924	2.94241	0.01256	0.930772	0.99992	1.26225	0.729275
CD630_28210	CD2821		Putative membrane protein	0.552865	0.555825	2.49839	0.03884	0.329192	0.32001	1.33237	0.79371
CD630_28290	CD2829		Putative membrane protein	0.407536	0.04643	1.68005	0.60662	0.532001	0.839425	2.15173	0.257245	1	4.42	GAAAAAAGGTTATGTT
CD630_28750	CD2875	fhuC	ABC-type transport system, ferrichrome-specific ATP-binding protein	1.94329	0.54153	0.599362	0.402645	1.02669	0.99992	0.252088	0.04796
CD630_29650	CD2965		Putative signaling protein	1.62619	0.404195	0.542615	0.48013	1.2163	0.99992	0.350868	0.02252
CD630_31450	CD3145		Putative serine-aspartate repeat-containing protein SdrF	2.30138	0.23622	0.50052	0.403875	1.33376	0.99992	0.271872	0.04161
CD630_33770	CD3377	mgtA	Magnesium-transporting ATPase, P-type 1 Tn916-like, CTn7-Orf12	1.58722	0.62268	0.835377	0.57324	0.984184	0.99992	0.259535	0.02742
CD630_34010	CD3401		Putative phosphoesterase	1.04935	0.941075	2.62624	0.04257	0.567424	0.874655	1.34583	0.6908
CD630_34020	CD3402	murB	UDP-N-acetylenolpyruvoylglucosamine reductase	0.756284	0.758695	2.63902	0.0119	0.591316	0.86411	1.97247	0.171495
CD630_34580	CD3458		Putative membrane protein	1.04826	0.964	0.416677	0.01065	1.21841	0.99992	0.530712	0.150665
CD630_34880	CD3488	gtaB	UTP--glucose-1-phosphate uridylyltransferase	1.16878	0.69405	2.73397	0.03113	0.960595	0.99992	1.93187	0.24098
CD630_36160	CD3616		Na(+)/H(+) antiporter	1.58337	0.527145	1.10152	0.968815	0.548666	0.99992	0.297508	0.00535
Cofactors, Fatty acids and other metabolisms
Regulated by glucose partially or fully CcpA-dependent
CD630_01280	CD0128	fabZ	(3R)-hydroxymyristoyl-[acyl-carrier-protein] dehydratase	1.09126	0.791905	0.343647	0.03236	1.4707	0.99992	0.373195	0.03735
CD630_20690	CD2069		Putative molybdopterin cofactor biosynthesis protein	2.80889	0.01034	1.16433	0.868825	0.858565	0.99992	0.390393	0.03788
CD630_25790	CD2579		Putative phosphatase, 2C family	2.33918	0.04007	1.21293	0.78122	1.0403	0.99992	0.43952	0.04386
Regulated by glucose independent of CcpA
CD630_20600	CD2060		Putative lipid kinase	9.06621	5e-06	3.73213	0.01216	1.06733	0.99992	0.439367	0.09794
Other type of regulation
CD630_10620	CD1062	acpP	Acyl carrier protein (ACP)	1.17162	0.840295	0.37579	0.03651	1.44894	0.99992	0.696647	0.602715
CD630_11810	CD1181	fabD	Malonyl CoA-acyl carrier protein transacylase (MCT)	3.7633	0.01113	1.12701	0.96614	1.66555	0.99992	0.592341	0.44638
CD630_11820	CD1182	fabG	3-oxoacyl-[acyl-carrier protein] reductase (3-ketoacyl-acyl carrier protein reductase)	3.33572	0.03834	1.27059	0.707555	1.55941	0.99992	0.63728	0.588255
CD630_15120	CD1512	panC	Pantothenate synthetase	1.28565	0.880615	3.44141	0.005045	0.43952	0.49687	1.17609	0.825065
CD630_15130	CD1513	panB	Ketopantoate hydroxymethyltransferase	1.80876	0.53256	4.37717	0.00672	0.517274	0.95323	0.927552	0.97143
CD630_24790	CD2479		Putative molybdenum cofactor biosynthesis	2.71321	0.02683	2.5149	0.134965	0.716978	0.99992	0.879344	0.87262	-265	4.04	TTGAGAAGGATTTCAT
CD630_25870	CD2587	coaBC	Coenzyme A biosynthesis bifunctional protein CoaBC phosphopantothenoylcysteine synthetase/decarboxylase	1.68763	0.319215	2.07484	0.04974	0.924023	0.99992	1.1479	0.88473
CD630_29710	CD2971	bioY	Biotin synthase	0.446738	0.200635	2.28707	0.237905	0.572759	0.99992	3.86911	0.01015	-156	4.53	AGTATAAAGTTTACTT
CD630_34190	CD3419	hemB	Delta-aminolevulinic acid dehydratase (porphobilinogen synthase)	3.21095	0.019675	1.07998	0.974575	1.39523	0.99992	0.469273	0.13986
CD630_34380	CD3438	cobU	Bifunctional adenosylcobalamin biosynthesis protein CobU	0.252438	0.02683	0.832487	0.842845	1.03491	0.99992	1.83401	0.446705
CD630_34390	CD3439	cobT	Nicotinate-nucleotide--dimethylbenzimidazole phosphoribosyltransferase	0.398596	0.02899	0.812252	0.86734	1.2033	0.99992	2.56952	0.091065	-87	4.08	AAGAAAAAGTTGAAAT
CD630_35550	CD3555	coaX	Type III pantothenate kinase (Pantothenic acid kinase) (PanK-III)	2.87488	0.247535	4.9795	0.00023	0.638607	0.968335	0.851159	0.94961
CD630_36030	CD3603		Putative phosphoesterase	2.57041	0.0082	1.78077	0.527265	0.916051	0.99992	0.785945	0.56863
CD630_36050	CD3605		Putative phosphatase	2.74537	0.04424	1.77338	0.43837	0.854706	0.99992	0.591111	0.43544
Flagellum
Regulated by glucose CcpA-dependent
CD630_02290	CD0229	flgM	Negative regulator of flagellin synthesis (Anti-sigma-D factor)	2.92209	0.03804	0.653156	0.64633	1.34397	0.99992	0.27797	0.01371
CD630_02510	CD0251	fliI	ATP synthase subunit beta FliI	2.80694	0.035	0.488185	0.316845	1.87125	0.839425	0.344363	0.03735
Regulated by glucose partially CcpA-dependent
CD630_02490	CD0249	fliG	Flagellar motor switch protein FliG	1.87905	0.493665	0.337042	0.03651	1.50733	0.99992	0.274904	0.01387
CD630_02540	CD0254	flgD	Basal-body rod modification protein FlgD	2.38337	0.271675	0.314253	0.0349	1.77645	0.88952	0.241484	0.04258
Other type of regulation
CD630_02350	CD0235	fliS1	Flagellar protein FliS1	2.77406	0.01207	0.789494	0.903275	1.48504	0.99992	0.539801	0.43206
CD630_02390	CD0239	fliC	Flagellin C	2.29262	0.163615	0.601235	0.58758	1.44894	0.99992	0.296684	0.02252
CD630_02500	CD0250	fliH	Flagellar assembly protein FliH	1.89737	0.444545	0.492263	0.42759	1.72548	0.99992	0.299993	0.04685
CD630_02710	CD0271	fliN	Flagellar motor switch phosphatase FliN	2.20152	0.22608	0.500694	0.43303	1.7225	0.839425	0.30187	0.03976
CD630_35130	CD3513		Putative pilin protein	1.68005	0.42319	0.620069	0.50129	1.02172	0.99992	0.354535	0.01009
Mobile Elements
Regulated by glucose independent of CcpA
CD630_25171	CD2517A		Putative phage protein	0.0730992	3e-05	0.0516174	0	1.19914	0.99992	0.846159	0.90041	-199	4.22	TTAAAAACATTTACTT
Regulated by glucose partially CcpA-dependent
CD630_04960	CD0496	orf23	Putative conjugative transposon protein DUF961 family Tn5397, CTn3-Orf23	0.67385	0.665915	0.289573	0.004	1.00035	0.99992	0.372678	0.04182
CD630_04970	CD0497	orf22	Putative conjugative transposon protein DUF961 family Tn5397, CTn3-Orf22	0.780786	0.8401	0.19118	0.00075	1.77399	0.99992	0.43407	0.07322	-12	4.15	AGGAAAACATTATGAG
CD630_04980	CD0498	orf21	Putative cell-division FtsK/SpoIIIE-family protein Tn5397, CTn3-Orf21	0.978403	0.993795	0.231326	0.00235	1.18591	0.99992	0.361483	0.04094
CD630_04981	CD0498A		Putative conjugative transposon protein Tn5397, CTn3-Orf20.1	1.19168	0.736715	0.362738	0.03884	1.09164	0.99992	0.308855	0.01726
CD630_05100	CD0510	orf7	Putative RNA polymerase sigma factor Tn5397, CTn3-Orf7	1.24057	0.759125	0.349896	0.022125	1.20122	0.99992	0.338916	0.0072
CD630_05101	CD0510A		Putative conjugative transposon protein Tn5397, CTn3-Orf8	1.46358	0.613105	0.369079	0.028015	1.14155	0.99992	0.215237	0.00056
CD630_11010	CD1101		Putative mobilization protein Tn1549-like, CTn4-Orf23	2.36199	0.16266	0.273763	0.00634	1.85832	0.99992	0.215387	0.00108	-137	4.1	AGGAAAAAACTTTCGT
CD630_11030	CD1103		Putative conjugative transposon protein Tn1549-like, CTn4-Orf21	1.62057	0.46954	0.293209	0.02731	1.68646	0.87639	0.31864	0.04301
CD630_11160	CD1116		Putative conjugative transposon protein Tn1549-like, CTn4-Orf3	1.60103	0.529405	0.327145	0.02277	1.12117	0.99992	0.195603	0.00046
CD630_11170	CD1117		Putative conjugative transposon protein Tn1549-like, CTn4-Orf2	2.04344	0.427	0.284599	0.01467	1.3765	0.99992	0.237912	0.02726
CD630_33450	CD3345		Conjugative transposon Conserved hypothetical	1.36604	0.80859	0.272061	0.02041	1.46917	0.99992	0.2926	0.02657
Other type of regulation
CD630_04360	CD0436		Putative recombinase Tn1549-like, CTn2-Orf34	2.38667	0.03313	1.45196	0.67796	0.993781	0.99992	0.64038	0.41672
CD630_05000	CD0500	orf18	Putative antirestriction protein Tn5397, CTn3-Orf18	0.905006	0.41553	0.531816	0.36943	0.776469	0.99992	0.37579	0.01668
CD630_05020	CD0502	orf16	Putative ATPase Tn916-like, CTn6-Orf15	1.23157	0.87614	0.861845	0.952255	0.689441	0.99992	0.415235	0.03954
CD630_05030	CD0503	orf15	Putative membrane protein Tn5397, CTn3-Orf15	1.37221	0.57331	0.68968	0.667	0.837987	0.99992	0.257563	0.00055
CD630_05060	CD0506		Reverse transcriptase/maturase/endonuclease, Group II intron	1.78448	0.387635	0.52015	0.3245	1.02456	0.99992	0.298541	0.034515
CD630_09340	CD0934		Putative phage protein	1.69056	0.46527	0.866037	0.67363	0.96929	0.99992	0.350382	0.04523
CD630_10910	CD1091	int	Integrase Tn1549-like, CTn4-Orf34	0.717723	0.68421	0.41151	0.023125	1.38896	0.99992	0.796088	0.717845
CD630_10921	CD1092A		Putative conjugative transposon protein Tn1549-like, CTn4-Orf32	0.624165	0.593465	0.214939	0.01377	1.20664	0.99992	0.497752	0.35033
CD630_12350	CD1235		Putative phage protein	1.27899	0.705965	0.523587	0.303325	0.916369	0.99992	0.35824	0.03679
CD630_20700	CD2072		Putative transposase	1.70291	0.587415	2.78949	0.01515	0.782141	0.99992	1.25876	0.83521
CD630_22991	CD2299A		Putative phage protein	0.1785	0.00287	0.82245	0.889595	0.573156	0.66844	1.03061	0.881415	-44	4.04	ATTAAAAAATTATCCT
CD630_29440	CD2944		Putative phage essential recombination function protein	1.92853	0.30953	0.747684	0.75263	0.769237	0.99992	0.214047	0.00313
CD630_33280	CD3328		Putative conjugative transposon protein Tn916-like, CTn6-Orf4	1.30405	0.83027	0.56	0.4234	1.12662	0.99992	0.346277	0.03735
CD630_33300	CD3330		Transcriptional regulator, HTH-type Tn916-like, CTn6-Orf6	3.97237	0.02048	2.81864	0.09561	0.638607	0.99992	0.453131	0.22953
CD630_33330	CD3333		Putative conjugative transposon protein Tn916-like, CTn6-Orf9	0.911617	0.971665	2.75872	0.03806	0.798852	0.99992	2.2642	0.168415
CD630_33350	CD3335		Putative conjugative transposon protein Tn916-like, CTn6-Orf12	1.84038	0.368215	0.526133	0.441025	1.23542	0.99992	0.262066	0.01069
Nucleic Acid Metabolism
Regulated by glucose CcpA-dependent
CD630_00170	CD0017		DNA binding protein	3.9422	0.00124	1.82766	0.287835	1.0677	0.99992	0.428985	0.03711
CD630_00180	CD0018	recR	DNA repair and recombination protein	4.26634	0.00028	1.95206	0.159835	0.983161	0.99992	0.47698	0.247915
CD630_05600	CD0560	nfo	Endonuclease IV	2.27837	0.03703	0.691116	0.62904	1.55401	0.99992	0.424548	0.03711
CD630_08410	CD0841		5-aminoimidazole-4-carboxamide ribonucleotide transformylase	0.214195	0.00252	0.7508	0.68237	0.735094	0.99992	2.57576	0.035775
CD630_10380	CD1038		Putative helicase, superfamily 1, UvrD-family	0.350868	0.02697	1.65634	0.436775	0.735858	0.99992	2.9742	0.008795
CD630_12540	CD1254		Putative RNA-binding protein	3.71407	0.01502	1.69878	0.5171	0.758384	0.99992	0.433619	0.19488
CD630_12550	CD1255	rimM	16S rRNA processing protein RimM	3.44857	0.00346	0.902501	0.88955	1.18756	0.99992	0.295044	0.00239
CD630_12560	CD1256	trmD	tRNA (guanine-N(1)-)-methyltransferase (M1G-methyltransferase) (tRNA [GM37] methyltransferase )	3.14705	0.04834	0.864837	0.884895	1.29415	0.99992	0.543933	0.40859
CD630_29750	CD2975		Putative CRISPR-associated Cas2 family protein	0.2283	0.0035	1.39619	0.71877	0.522137	0.63399	3.19209	0.02577
CD630_29760	CD2976		Putative CRISPR-associated Cas1 family protein	0.340565	0.02432	1.54328	0.713605	0.503652	0.95223	2.71791	0.10424
CD630_29770	CD2977		Putative CRISPR-associated Cas4 family protein	0.230606	0.025485	1.53688	0.673025	0.415811	0.585255	3.53081	0.02765
CD630_29780	CD2978		Putative CRISPR-associated Cas3 family helicase	0.283614	0.0174	1.00835	0.89271	0.710792	0.99992	4.01111	0.00369
CD630_29810	CD2981		Putative CRISPR-associated protein, CXXC-CXXC	0.317428	0.01888	1.26488	0.897015	0.567818	0.953595	2.26263	0.100445
CD630_36550	CD3655	purA	Adenylosuccinate synthetase (IMP--aspartate ligase) (AdSS) (AMPSase)	4.23394	0.00318	0.843816	0.939715	0.874482	0.99992	0.174283	0.000925
Regulated by glucose partially CcpA-dependent
CD630_01770	CD0177	cfa	Cyclopropane-fatty-acyl-phospholipid synthase	1.42504	0.58227	3.11882	0.013765	1.0122	0.99992	2.62079	0.04161	-87	4.05	TGAAAAAATTTTACTT
CD630_05620	CD0562		Putative RusA-like endodeoxyribonuclease	0.83915	0.80314	2.85403	0.0182	0.816769	0.99992	3.46295	0.01387
CD630_06730	CD0673		Putative methyltransferase	0.760226	0.65452	2.84021	0.01946	0.723718	0.953595	2.80111	0.02031
CD630_28050	CD2805	ruvB	Holliday junction ATP-dependent DNA helicase RuvB	1.53847	0.51873	3.35079	0.02383	0.741747	0.99992	1.61552	0.34772
CD630_28070	CD2807	ruvC	Holliday junction nuclease RuvC	0.694237	0.686955	2.88786	0.04233	0.711285	0.99992	3.37526	0.02196
CD630_31850	CD3185		Fragment ofPutative RNA-binding protein (Part 1)	1.26007	0.86708	3.59004	0.00714	0.833353	0.99992	2.6666	0.02953
CD630_34770	CD3477		Putative dCMP deaminase	0.686104	0.586805	2.40161	0.04341	1.05922	0.99992	2.96493	0.00722
Regulated by glucose independent of CcpA
CD630_00150	CD0015		Putative cytosine/adenosine deaminase	2.21914	0.03531	2.5633	0.02706	0.896577	0.99992	1.11034	0.93961
CD630_01950	CD0195		Putative NCAIR-mutase (PurE)-related protein	2.68421	0.040515	2.19314	0.04842	1.19003	0.99992	0.865137	0.86418
CD630_31790	CD3179	pyrD	Dihydroorotate dehydrogenase, catalytic subunit	4.16986	0.02217	3.23553	0.01302	0.987601	0.99992	0.815355	0.895295
CD630_31800	CD3180		Putative purine permease	5.8604	0.00121	5.48313	0.00044	0.965936	0.99992	0.968954	0.985445
CD630_35910	CD3591	carA	Carbamoyl-phosphate synthase small chain	3.85305	0.01541	3.19984	0.00923	0.708088	0.99992	0.763923	0.7002
CD630_35920	CD3592	pyrF	Orotidine 5'-phosphate decarboxylase (OMP decarboxylase) (OMPDCase) (OMPdecase)	4.41526	0.004125	3.23104	0.024015	0.723969	0.998415	0.529609	0.311355
Regulated by glucose independent of CcpA
and by CcpA only in absence of glucose
CD630_27380	CD2738		Putative cytosine permease	0.333094	0.02196	0.141023	0.00028	2.90593	0.0283	0.957603	0.916935
Other type of regulation
CD630_00010	CD0001	dnaA	Chromosomal replication initiator protein	1.26225	0.77828	2.43682	0.04217	0.526863	0.651425	0.928839	0.94035
CD630_00050	CD0005	gyrB	DNA gyrase subunit B	2.62806	0.0078	2.1177	0.26265	0.861546	0.99992	0.740207	0.67555
CD630_00060	CD0006	gyrA	DNA gyrase subunit A	2.47512	0.015445	1.84101	0.15822	0.973667	0.99992	0.724471	0.56305
CD630_00270	CD0027	radA	DNA repair protein	2.2253	0.04756	1.03491	0.90841	1.19086	0.99992	0.522861	0.19692
CD630_00910	CD0091	adk	Adenylate kinase	3.45216	0.018155	1.45095	0.77019	1.34443	0.99992	0.565069	0.41262
CD630_02820	CD0282		Putative PHP hydrolase	0.213159	0.00149	0.687294	0.65171	0.686342	0.839425	0.991373	0.752125
CD630_04890	CD0489		Putative phosphoribosylaminoimidazole-succinocarboxamide synthetase	0.304708	0.01168	0.843231	0.919355	0.556518	0.80654	1.54007	0.567135
CD630_05650	CD0565	nth	Endonuclease III	2.10089	0.24191	0.803851	0.89718	0.824162	0.99992	0.269247	0.00865
CD630_10400	CD1040	addB	ATP-dependent nuclease subunit B (ATP-dependent helicase addB), Superfamily 1 UvrD-family	1.17487	0.824195	3.44141	0.01391	0.667806	0.99992	1.91521	0.129675
CD630_10410	CD1041	addA	ATP-dependent nuclease subunit A (ATP-dependent helicase addA)	0.869646	0.94556	2.51577	0.04069	0.74976	0.99992	2.353	0.09888
CD630_10420	CD1042	sbcD	Nuclease SbcCD subunit D	0.608572	0.47567	2.0929	0.22442	0.975355	0.99992	3.08228	0.00968
CD630_10430	CD1043	sbcC	Nuclease SbcCD subunit C	0.738413	0.70498	1.5768	0.521415	1.19914	0.99992	2.79336	0.01371
CD630_12730	CD1273		Putative DNA processing Smf single strand binding protein	0.59957	0.4722	1.71951	0.441465	0.877822	0.99992	2.61534	0.02656
CD630_12810	CD1281	mnmA	tRNA-specific 2-thiouridylase MnmA	1.66209	0.404955	0.921784	0.7727	0.886075	0.99992	0.344363	0.02034
CD630_12850	CD1285		Putative holliday junction resolvase	1.50838	0.69127	0.509269	0.358515	1.46764	0.99992	0.263523	0.02471
CD630_13280	CD1328	recA	Protein RecA (Recombinase A)	1.47734	0.57442	0.652025	0.449985	1.05775	0.99992	0.396942	0.0477
CD630_21070	CD2107		Xanthine/uracil/thiamine/ascorbate permease family protein	2.2974	0.117905	2.84021	0.02914	0.536444	0.94811	0.49758	0.24688
CD630_23940	CD2394	polC	DNA polymerase III, epsilon subunit	0.614933	0.55774	1.41128	0.733215	1.06733	0.99992	4.08405	0.0189
CD630_24350	CD2435	recO	DNA repair protein RecO (Recombination protein O)	0.309927	0.00533	0.857673	0.60251	1.03347	0.99992	1.60214	0.43894	225	4.46	AATAAAAAGTTTTTAT
CD630_24380	CD2438	cdd	Cytidine deaminase (Cytidine aminohydrolase) (CDA)	0.374231	0.02249	0.815355	0.89916	0.977047	0.99992	2.02933	0.146175
CD630_29690	CD2969		Putative AMP-binding protein	0.470576	0.153115	1.7225	0.30383	0.633098	0.99992	2.2958	0.02135
CD630_31870	CD3187	tdcF	Putative regulatory endoribonuclease	0.606046	0.492225	1.96496	0.18232	0.856485	0.99992	5.03503	0.01251
CD630_32350	CD3235	ssb	Single-stranded DNA-binding protein	1.17813	0.964705	0.25052	0.03777	3.2344	0.422665	0.709562	0.842935
CD630_33980	CD3398		Putative hydrolase, NUDIX family	2.74632	0.01464	1.64547	0.393845	1.3333	0.99992	0.798852	0.7634	-42	4.29	TAGAAATCCTTATCAT
CD630_35140	CD3514	prs	Ribose-phosphate pyrophosphokinase	0.872968	0.71225	0.787854	0.7782	2.09798	0.60217	2.79917	0.01335
CD630_35390	CD3539		Putative deoxyribonuclease	4.08122	0.01091	1.49796	0.589365	1.53688	0.99992	0.658383	0.559305
CD630_36570	CD3657	dnaB	Replicative DNA helicase	1.78509	0.39817	1.03778	0.918255	0.68302	0.99992	0.314907	0.01948
Regulators
Regulated by glucose CcpA-dependent
CD630_06480	CD0648		Transcriptional regulator, GntR family	0.202431	0.0004	0.669892	0.44004	0.945402	0.99992	3.12965	0.00551
CD630_16750	CD1675		Transcriptional regulator, hxlR family	0.241652	0.00142	0.775662	0.790205	0.874179	0.99992	3.16017	0.01015
CD630_16920	CD1692		Transcriptional regulator, ArsR family	0.333325	0.00279	0.943765	0.97345	1.11651	0.99992	3.08442	0.00263
CD630_17980	CD1798		Transcriptional regulator, LysR family	0.30093	0.03237	2.20228	0.20551	0.680185	0.99992	4.9795	0.00313
CD630_19310	CD1931	lexA	Transcriptional regulator, LexA repressor	0.267201	0.01241	0.988628	0.94859	1.19003	0.99992	4.40304	0.00707
CD630_20450	CD2045		Transcriptional regulator, HTH-type	4.95025	0.01109	1.25266	0.91153	1.1065	0.99992	0.217336	0.0063
CD630_24720	CD2472		Transcriptional regulator, ArsR family	7.12061	0.000505	1.51204	0.623425	0.877822	0.99992	0.186403	0.001475
CD630_31670	CD3167		Putative phosphatidylethanolamine-binding regulatory protein	4.24864	0.01189	0.37436	0.252095	0.804966	0.99992	0.0926542	0.000135
Regulated by glucose partially CcpA-dependent
CD630_00230	CD0023	ctsR	Transcriptional regulator, CtsR family	29.8778	0	2.64085	0.04669	0.957603	0.99992	0.0795497	1.5e-05
CD630_13350	CD1335		Transcriptional regulator, MarR family	1.2928	0.75538	0.397768	0.04004	1.21757	0.99992	0.376051	0.01901
CD630_14280	CD1428		Transcriptional regulator, hxlR family	0.65497	0.51005	3.33572	0.01402	0.771105	0.99992	3.6075	0.01948	100	4.34	AATAAAACATTTTCTG
CD630_24630	CD2463	hrcA	Transcriptional regulator, Heat-inducible repressor HrcA	15.0428	0	8.06682	0.000325	0.340093	0.353315	0.182378	0.000275
CD630_28270	CD2827		Transcriptional regulator, MarR family	1.14631	0.95427	5.70213	0.002475	0.595222	0.98247	2.94854	0.02555
CD630_32600	CD3260	phoU	Phosphate uptake regulator, PhoU	1.46206	0.597375	0.318419	0.03344	1.11226	0.99992	0.204901	0.00121
Regulated by glucose independent of CcpA
CD630_20230	CD2023		Transcriptional regulator, GntR family	4.37414	0.014685	3.07269	0.0136	0.922742	0.99992	0.64797	0.661525
CD630_27290	CD2729		Putative regulator of the sigma(E) factor	2.36854	0.0373	2.64085	0.03852	0.790041	0.99992	0.801348	0.800125
CD630_31900	CD3190		Transcriptional regulator, MerR family	4.04741	0.001235	3.63259	0.00218	0.78187	0.99992	0.565853	0.256045
Regulated by CcpA independently of glucose
CD630_22140	CD2214	sinR	Transcriptional regulator, HTH-type	0.951978	0.976965	2.64451	0.03008	4.28412	0.03094	8.40064	0.000615
Other type of regulation
CD630_00120	CD0012		Putative small-molecule-binding protein	2.01531	0.421285	2.82255	0.01302	0.608361	0.98741	0.86304	0.934435
CD630_01710	CD0171	rex	Transcriptional regulator, Redox-sensing repressor Rex	0.620499	0.39044	0.37449	0.03744	0.917958	0.99992	0.848802	0.626095
CD630_02830	CD0283		Transcription antiterminator, PTS operon regulator	0.377618	0.00988	1.1603	0.950755	0.575944	0.803895	1.3113	0.74853	24	4.92	AAGAAAAAGTTTTAAT
CD630_04020	CD0402		Transcriptional regulator, sigma-54-dependent	0.400257	0.016	1.10803	0.897705	0.865737	0.99992	2.21991	0.174755
CD630_06420	CD0642		Transcriptional regulator, Phage-type	0.286777	0.01114	1.72071	0.50426	0.497235	0.69498	2.98349	0.06642
CD630_06930	CD0693		Transcriptional regulator, MerR family	0.255696	0.0047	0.585402	0.5985	0.674318	0.99992	1.54382	0.53607
CD630_07070	CD0707		Putative diguanylate kinase signaling protein	0.255607	0.002135	0.599362	0.421945	0.713013	0.99992	1.67191	0.39904
CD630_07760	CD0776		Transcriptional regulator, LacI family	0.289573	0.04834	1.10726	0.91258	0.409235	0.69536	1.42356	0.76251
CD630_12650	CD1265		Transcriptional regulator, CarD family	0.184667	0.00625	0.860651	0.709505	0.55845	0.95729	2.60359	0.169765
CD630_12780	CD1278	iscR	Transcriptional regulator, Rrf2 family	2.86592	0.0078	1.48813	0.66172	0.937246	0.99992	0.528326	0.32019
CD630_12990	CD1299		Transcriptional regulator, MarR family	2.10964	0.04171	0.925946	0.85169	1.04066	0.99992	0.643272	0.510435
CD630_13790	CD1379		Transcriptional regulator, Phage-type	0.341747	0.01916	0.76313	0.625045	1.09391	0.99992	1.07624	0.142135
CD630_15840	CD1584		Transcriptional regulator, repressor ROK family	2.44359	0.209075	3.89602	0.02295	0.764453	0.99992	0.869345	0.93461
CD630_17220	CD1722		Putative Transcriptional regulator	1.65519	0.482355	3.21763	0.01391	0.896267	0.99992	1.45953	0.63335
CD630_18500	CD1850		Transcriptional regulator, AraC family Tn1549-like, CTn5-Orf6	0.326918	0.02196	1.02527	0.983655	0.806642	0.99992	1.42109	0.537125
CD630_19590	CD1959		Two-component response regulator	0.428688	0.04875	0.838859	0.798585	0.766841	0.99992	1.07252	0.54797
CD630_21140	CD2114		Two-component response regulator	0.82731	0.89325	2.02301	0.2088	1.01572	0.99992	2.48975	0.01831
CD630_22150	CD2215		Transcriptional regulator, HTH-type	0.75106	0.70086	1.49071	0.62236	2.06766	0.66141	4.10249	0.008605
CD630_23080	CD2308		Transcriptional regulator, HTH-type	0.634855	0.536305	1.30224	0.761565	0.811408	0.99992	2.95672	0.00901
CD630_23450	CD2345		Transcriptional regulator, LysR family	0.167299	0.005895	0.635516	0.54319	0.707597	0.99992	2.68794	0.16954
CD630_23840	CD2384		Putative diguanylate cyclase signaling protein	0.807481	0.70993	1.59992	0.632245	0.985208	0.99992	2.44867	0.03746	59	4.02	TAGAATACGATATGTT
CD630_24110	CD2411		Putative positive regulator of gluconeogenesisPutative phosphotransferase	0.257831	0.023445	1.32547	0.769685	0.258637	0.15348	1.32915	0.70108	111	4.34	AATAAAAAGATTTCCA
CD630_24120	CD2412		Putative negative regulator of gluconeogenesis	0.242995	0.00629	1.30044	0.7441	0.367165	0.22096	1.65118	0.462105
CD630_24530	CD2453		Putative CRISPR-associated negative autoregulator	0.735603	0.762135	0.257921	0.0014	1.33607	0.993305	0.625031	0.579175
CD630_25300	CD2530		Transcriptional regulator, AraC family	0.691595	0.662495	2.67586	0.04979	0.633756	0.99992	1.66152	0.438155
CD630_26010	CD2601		Two-component response regulator	0.385286	0.01151	1.27191	0.779365	0.702953	0.99992	1.98	0.395875
CD630_27000	CD2700		Transcriptional regulator, sigma-54 dependent	0.602904	0.45909	1.76541	0.42589	0.836246	0.99992	3.03564	0.03735
CD630_29500	CD2950		Transcriptional regulator, HTH-type	2.25949	0.04868	1.06955	0.70888	1.03419	0.99992	0.693035	0.511455
CD630_30160	CD3016		Transcription antiterminator, PTS operon regulator	11.012	4e-05	0.649094	0.816845	8.17376	0.28894	1.05775	0.892785	-45	4.41	AGAAAAACATTTTCCA
CD630_30310	CD3031		Transcription antiterminator, PTS operon regulator	0.690877	0.605215	2.17196	0.140015	0.915416	0.99992	2.87886	0.029875	-138	4.21	TAAAAAATATTTTGTT
CD630_30370	CD3037		Transcriptional regulator, CarD family	0.621359	0.542905	0.433168	0.03282	1.64376	0.71411	1.52944	0.527285
CD630_31580	CD3158		Transcriptional regulator, TRAP family	0.317758	0.01842	0.934004	0.894275	0.40796	0.4094	0.837116	0.870205
CD630_31860	CD3186		Transcriptional regulator, sigma-54-dependent	1.48761	0.616345	3.66293	0.02277	0.814508	0.99992	2.02511	0.235755
CD630_32030	CD3203		Two-component response regulator	2.88786	0.01316	1.12584	0.735325	1.15869	0.99992	0.590701	0.508885
CD630_33200	CD3320		Two-component response regulator	3.25577	0.03241	2.0167	0.209905	0.908148	0.99992	0.980439	0.543915	-272	4.95	TATAAAAAGTTTTCTT
CD630_33580	CD3358		Fragment of C-terminal transcriptional regulator, AsnC/Lrp family	0.295044	0.00974	0.659525	0.532545	0.963596	0.99992	1.54756	0.53832	-270	4.03	GGGATACTATTTTCAT
Sporulation
Regulated by glucose CcpA-dependent
CD630_01250	CD0125	spoIIQ	Stage II sporulation protein Q	2.42839	0.04643	0.390258	0.124975	2.41245	0.61037	0.389312	0.02126
CD630_13210	CD1321		Putative sporulation protein	0.297714	0.00706	0.958599	0.90523	1.18058	0.99992	3.75809	0.0063	24	4.77	AGGAAATAGTTAACTT
												130	4.11	AGAAAAAGGATTTTTT
Regulated by glucose partially CcpA-dependent
CD630_15790	CD1579		Two-component sensor histidine kinase,Putative sporulation-associated spo0A	0.653836	0.635895	2.73208	0.01917	0.621575	0.99992	3.01885	0.01882
Regulated by glucose independent of CcpA
CD630_33970	CD3397	whiA	Putative sporulation transcription regulator whiA	2.35218	0.020245	2.65921	0.01974	0.700278	0.99992	0.849096	0.852205
Regulated by glucose independent of CcpA
and by CcpA only in absence of glucose
CD630_01060	CD0106	cwlD	Germination-specific N-acetylmuramoyl-L-alanine amidase, Autolysin	1.12818	0.947755	0.23537	0.01509	3.40581	0.02779	0.759436	0.78845
CD630_07700	CD0770	spoIIAA	Anti-sigma F factor antagonist	0.724973	0.740145	0.302708	0.02036	3.7025	0.02064	1.54596	0.61824	87	4.54	AAGAAATAGATAACTT
CD630_07710	CD0771	spoIIAB	Anti-sigma F factor (Stage II sporulation protein AB)	0.810846	0.903825	0.306828	0.00558	3.63385	0.00627	1.37459	0.764395
CD630_07720	CD0772	sigF	RNA polymerase sigma-F factor	1.31585	0.598545	0.206041	0.00014	3.31039	0.00753	0.625248	0.47996
CD630_11980	CD1198	spoIIIAG	Stage III sporulation protein AG	0.941152	0.987035	0.125087	0.00143	7.33603	0.03039	0.70907	0.68016
CD630_19350	CD1935	spoVS	Stage V sporulation protein S	0.485317	0.318645	0.303759	0.00642	3.62505	0.00748	2.28707	0.247675	-142	4.41	AAATAAAGGTTTTCTT
CD630_26290	CD2629	spoIVA	Stage IV sporulation protein A	0.893475	0.970955	0.186081	0.008345	4.4352	0.03085	0.795536	0.854605
CD630_26880	CD2688	sspA	Small, acid-soluble spore protein alpha	1.2492	0.84294	0.0631532	0.00081	12.1341	0.01025	0.613017	0.39721
CD630_34900	CD3490	spoIIE	Phosphoprotein phosphatase	0.597703	0.58285	0.127715	5.5e-05	5.85431	0.00044	1.25093	0.74921
Other type of regulation
CD630_02750	CD0275	splB	Spore photoproduct (thymine dimer) lyase, radical S-adenosylmethionine superfamily	0.238821	0.02282	0.754975	0.83713	0.806362	0.99992	1.62113	0.638785
CD630_07730	CD0773	spoVAC	Stage V sporulation protein AC	1.21672	0.755585	0.605207	0.52089	1.31221	0.99992	0.448444	0.03308	265	4.03	AATAACAGGTTTTGCT
CD630_11510	CD1151	minE	Cell division topological specificity factor	0.570382	0.372785	0.355027	0.01599	1.81693	0.71149	1.45045	0.593995
CD630_11930	CD1193	spoIIIAB	Stage III sporulation protein AB	1.03204	0.99033	0.250694	0.0349	2.05694	0.805025	0.762072	0.68439	188	4.14	AATAAAGAGTTTTGTT
CD630_11990	CD1199	spoIIIAH	Stage III sporulation protein AH	0.956608	0.87793	0.198059	0.015495	4.09397	0.059445	0.847626	0.864315
CD630_12140	CD1214	spo0A	Stage 0 sporulation protein A	0.713755	0.661	0.702466	0.65278	1.78509	0.67499	2.73019	0.04182	-42	4.34	TGTAAAAAGTTTAGTT
CD630_14980	CD1498	sigA2	RNA polymerase sigma factor SigA2 (sigma-43)	0.320968	0.01363	0.586214	0.272335	1.13367	0.99992	2.07053	0.17189
CD630_26420	CD2642	sigG	RNA polymerase sigma-G factor	1.31951	0.77076	0.279709	0.0222	3.01049	0.089085	0.637943	0.571905
CD630_26430	CD2643	sigE	RNA polymerase sigma-E factor	1.04608	0.98974	0.339386	0.01882	2.30857	0.39845	0.869947	0.94467
CD630_26560	CD2656	spoVD	Stage V sporulation protein D (Sporulation-specific penicillin-binding protein)	0.641713	0.591275	0.299577	0.04044	2.68143	0.533875	1.75686	0.37067
CD630_32490	CD3249	sspB	Small, acid-soluble spore protein beta	0.754713	0.85073	0.127361	0.00186	5.9794	0.08379	1.00905	0.99289
CD630_35160	CD3516	spoVG	Regulator required for spore cortex synthesis	0.390393	0.144945	0.927231	0.77251	1.20623	0.99992	3.38698	0.04227
Stress
Regulated by glucose CcpA-dependent
CD630_08120	CD0812	uspA	Putative universal stress protein A (UspA)	0.334019	0.03177	1.62902	0.40935	0.816769	0.99992	3.40463	0.00697
CD630_08280	CD0828		Putative oxidative stress glutamate synthase	0.212348	0.003075	0.57415	0.316785	1.074	0.99992	2.95878	0.00751
CD630_08920	CD0892	cspA	Cold shock protein	0.053179	3e-05	0.38582	0.10592	0.584794	0.99992	4.24275	0.02051
CD630_11570	CD1157	norV	Anaerobic nitric oxide reductase flavorubredoxin	2.97626	0.00427	0.892238	0.870735	0.970971	0.99992	0.290982	0.005435	-254	4.37	GATAAAATATTTTCTA
CD630_13850	CD1385		Putative natural resistance-associated macrophage protein	0.258368	0.005635	2.2153	0.25553	0.361483	0.352135	3.3311	0.01322
CD630_16910	CD1691	trxB	Putative thioredoxin-disulfide reductase	3.17444	0.00734	1.15669	0.928875	1.12117	0.99992	0.441351	0.03737
CD630_18000	CD1800	terD	tellurium resistance protein	0.191047	0.00224	0.957603	0.969375	0.700521	0.99992	3.16017	0.03966
CD630_33040	CD3304	clpX	ATP-dependent Clp protease ATP-binding subunit clpX	5.173	0.00032	1.25788	0.75664	0.820173	0.99992	0.199436	0.00133
CD630_33050	CD3305	clpP1	ATP-dependent Clp protease proteolytic subunit 1	4	0.006885	1.52467	0.44851	0.994815	0.99992	0.363745	0.01277
Regulated by glucose partially CcpA-dependent
CD630_00240	CD0024	mcsA	Activator of protein kinase McsB	40.2244	0	3.17994	0.02659	0.99	0.99992	0.0685357	0.00023
CD630_00250	CD0025	mcsB	Tyrosine kinase protein	17.3396	0.000175	3.31728	0.02277	1.08711	0.99992	0.179991	0.00722
CD630_00260	CD0026	clpC	Class III stress response-related ATPase	11.6277	0.011935	3.04407	0.00551	0.81479	0.99992	0.154	0.0002
CD630_16520	CD1652		Putative tellurium resistance protein	0.194387	0.002005	0.436786	0.04452	1.14393	0.99992	3.78423	0.01274
CD630_20200	CD2020	clpB	Chaperone protein	28.1781	0	12.7462	0.000155	0.700278	0.99992	0.245535	0.00101
CD630_20240	CD2024		ABC-type transport system, multidrug-family ATP-binding protein	11.3451	1e-05	5.70015	8e-05	0.889767	0.99992	0.342696	0.01882
CD630_24600	CD2460	dnaJ	Chaperone protein DnaJ	9.92798	7e-05	6.23548	0.000225	0.367292	0.092175	0.230686	0.01176
CD630_24610	CD2461	dnaK	Chaperone protein dnaK (Heat shock protein 70)	5.54236	0.07117	3.49429	0.04727	0.584591	0.99992	0.391613	0.474625
CD630_25050	CD2505		Transcriptional regulator, TetR family	4.67511	0.00058	3.05463	0.04044	0.75132	0.99992	0.437696	0.03746
CD630_25060	CD2506	linCd	Transporter, Major Facilitator Superfamily (MFS)	6.13898	0.00427	3.64773	0.00501	0.723467	0.99992	0.294125	0.02025
CD630_32840	CD3284		Serine protease, HrtA family	8.20498	0.011125	3.32418	0.00316	0.932386	0.99992	0.288972	0.00233
Regulated by glucose independent of CcpA
CD630_01930	CD0193	groS	10 kDa chaperonin (Protein Cpn10) (GroES protein)	13.7943	0.00051	12.6582	1e-05	1.3218	0.99992	0.580956	0.54868
CD630_01940	CD0194	groL	60 kDa chaperonin (Protein Cpn60) (GroEL protein)	17.8395	0.00029	6.1603	0.0015	1.16959	0.99992	0.40402	0.325925
CD630_21490	CD2149		Putative vancomycin resistance protein, vanW family	3.10588	0.02299	3.20317	0.0242	1.19997	0.99992	1.35144	0.78125
CD630_24620	CD2462	grpE	Protein grpE (HSP-70 cofactor)	5.85837	0.004225	6.27232	0.00075	0.55845	0.86847	0.59791	0.59291
CD630_32070	CD3207		Putative Na+ driven multidrug efflux pump	4.47845	0.00174	13.4823	5e-05	0.937896	0.99992	1.81882	0.32308
CD630_32080	CD3208		Transcriptional regulator, MarR family	3.53081	0.04869	10.7369	5.5e-05	0.675955	0.99992	2.83235	0.16976
Regulated by glucose independent of CcpA
and by CcpA only in absence of glucose
CD630_23730	CD2373		Putative CstA-like carbon starvation protein	1.22095	0.904495	0.104025	8e-05	4.95196	0.01601	0.635957	0.51473
Other type of regulation
CD630_00100	CD0010	rsbW	Serine-protein kinase RsbW	1.64433	0.28705	2.49839	0.04257	0.775393	0.99992	0.961594	0.9097
CD630_13550	CD1355	cspB	Cold shock protein CspB	0.180867	0.02974	0.63728	0.74127	0.617281	0.99992	2.17347	0.48549
CD630_16080	CD1608		ABC-type transport system, multidrug-family permease	0.687771	0.5626	2.94445	0.03577	0.757333	0.99992	3.53816	0.00501
CD630_17770	CD1777		Putative arsenate reductase	0.699308	0.745	0.346758	0.00923	1.32915	0.99992	0.746907	0.75065
CD630_19990	CD1999	fldX	Flavodoxin	1.28877	0.853745	0.30566	0.04401	1.99792	0.871665	0.457233	0.351185
CD630_21170	CD2117	trxB	Thioredoxin reductase	4.47535	0.00196	1.23971	0.858815	1.59494	0.99992	0.51907	0.286735	-101	4.33	AAAATAATGTTTTGTT
CD630_21660	CD2166	msrAB	Peptide methionine sulfoxide reductase MsrA/MsrB	1.88165	0.18521	0.562529	0.33456	1.39716	0.99992	0.379192	0.03128
CD630_25400	CD2540	nox	Coenzyme A disulfide reductase	4.37263	0.000935	2.11991	0.307265	0.984184	0.99992	0.477145	0.089545	-83	4.81	TAAAAAATGTTTTCAT
CD630_32190	CD3219	hslO	33 kDa chaperonin (Heat shock protein 33 homolog) (HSP33)	2.42671	0.16933	2.49493	0.04171	1.46968	0.99992	0.904693	0.62267
CD630_32990	CD3299		Transporter, Major Facilitator Superfamily (MFS)	0.182378	0.0013	0.523768	0.202485	0.718221	0.99992	1.35472	0.59462
Transcription
Other type of regulation
CD630_00980	CD0098	rpoA	DNA-directed RNA polymerase subunit alpha	3.28524	0.03473	1.27059	0.9191	1.4799	0.99992	0.636618	0.68316
CD630_20490	CD2049		Putative rRNA methylase	3.77375	0.01657	1.17243	0.95015	1.26707	0.99992	0.604578	0.552725
CD630_25871	CD2587A	rpoZ	DNA-directed RNA polymerase subunit omega	1.29191	0.71542	2.19314	0.03908	1.04863	0.99992	1.59992	0.37642
CD630_34870	CD3487	rho	Transcription termination factor Rho	0.843816	0.8786	2.52363	0.090695	0.774856	0.99992	2.21299	0.04853	-255	4.18	AAAAAAAAATTTTTAT
												-221	4.26	AGGAAAATATTATTAT
Translation
Regulated by glucose CcpA-dependent
CD630_00140	CD0014	serS1	Seryl-tRNA synthetase 1	4.71906	0.020335	1.06474	0.82726	0.608361	0.99992	0.137214	0.00081	-149	4.18	GATAAAAGATTTTCGT
CD630_00490	CD0049	proS	Prolyl-tRNA synthetase	0.344601	0.02315	1.68822	0.44663	0.558837	0.71697	3.15579	0.00851
CD630_00801	CD0080A	rpmC	50S ribosomal protein L29	4.4352	0.0107	1.20455	0.91401	1.47019	0.99992	0.358737	0.03673
CD630_00810	CD0081	rpsQ	30S ribosomal protein S17	4.38629	0.011845	0.895956	0.972185	1.82956	0.997575	0.37527	0.03575
CD630_00840	CD0084	rplE	50S ribosomal protein L5	4.67511	0.01815	1.24574	0.8469	1.41372	0.99992	0.32421	0.01685
CD630_00860	CD0086	rplF	50S ribosomal protein L6	4.78494	0.00462	1.28432	0.81842	1.50577	0.99992	0.366529	0.0266
CD630_00960	CD0096	rpsK	30S ribosomal protein S11	3.28752	0.012765	1.14552	0.94782	1.40786	0.99992	0.398044	0.03278
CD630_05740	CD0574	thrS	Threonyl-tRNA synthetase	3.47617	0.013545	1.04754	0.749415	0.848508	0.99992	0.255607	0.001305
CD630_07110	CD0711	argS	Arginyl-tRNA synthetase	0.301243	0.04241	2.23612	0.25273	0.585808	0.99992	4.10961	0.010895
CD630_11650	CD1165		Putative ribosome-associated protein	7.3513	3e-05	1.91322	0.397895	1.14235	0.99992	0.299577	0.00257
CD630_12530	CD1253	rpsP	30S ribosomal protein S16	3.68841	0.00665	1.6449	0.52203	0.78187	0.99992	0.348686	0.021485
CD630_13090	CD1309	infB	Translation initiation factor IF-2	6.88282	0.00045	1.30812	0.78144	1.053	0.99992	0.200059	0.0061
CD630_13100	CD1310	rbfA	Ribosome-binding factor A	5.80783	0.00932	1.44393	0.630155	0.829607	0.99992	0.206255	0.01846
CD630_25840	CD2584	fmt	Methionyl-tRNA formyltransferase	4.11103	0.00139	1.12857	0.941055	1.30722	0.99992	0.358862	0.015125
CD630_25850	CD2585	def2	Peptide deformylase 2	3.45815	0.006735	1.09164	0.95228	1.60214	0.95729	0.452817	0.02034
CD630_36611	CD3661A	rpsR	30S ribosomal protein S18	2.5865	0.03274	0.773514	0.73327	1.02705	0.99992	0.376181	0.020585
Regulated by glucose partially CcpA-dependent
CD630_06870	CD0687	rplT	50S ribosomal protein L20	10.4686	0.00013	4.25748	0.00642	1.07736	0.99992	0.190386	0.00102
CD630_11620	CD1162		Putative ribosome-associated protein	7.6	0.00038	3.4011	0.00923	1.0924	0.99992	0.328053	0.02252
Regulated by glucose independent of CcpA
CD630_06860	CD0686	rpmI	50S ribosomal protein L35	9.36643	0.0007	4.03481	0.004425	0.977725	0.99992	0.421031	0.188725
CD630_11610	CD1161	rplU	50S ribosomal protein L21	5.60028	0.002475	3.02723	0.01715	1.05848	0.99992	0.572362	0.43162
CD630_11630	CD1163	rpmA	50S ribosomal protein L27	6.12836	0.00206	3.38698	0.024	0.929161	0.99992	0.463455	0.324195
CD630_24440	CD2444		Putative ribosome-associated sigma 54 modulation protein	0.234555	0.0047	0.257653	0.00876	1.20247	0.99992	0.978742	0.987265
CD630_28040	CD2804	queA	S-adenosylmethionine:tRNA ribosyltransferase-isomerase	2.20228	0.02455	2.95775	0.02493	0.86814	0.99992	1.44643	0.60459
Other type of regulation
CD630_00630	CD0063	rplJ	50S ribosomal protein L10	2.79917	0.03401	1.16716	0.94313	1.38847	0.99992	0.621359	0.53323
CD630_00700	CD0070	fusA	Elongation factor G (EF-G)	3.85839	0.00416	1.54221	0.53791	1.32731	0.99992	0.530528	0.247595
CD630_00730	CD0073	rplC	50S ribosomal protein L3	3.26029	0.04643	1.4651	0.695535	1.52732	0.99992	0.746907	0.857875
CD630_00740	CD0074	rplD	50S ribosomal protein L4	3.02409	0.03211	1.25136	0.859335	1.5042	0.99992	0.622437	0.55578
CD630_00760	CD0076	rplB	50S ribosomal protein L2	3.26142	0.01343	1.20164	0.82742	1.47478	0.998415	0.543179	0.27576
CD630_00770	CD0077	rpsS	30S ribosomal protein S19	3.32418	0.02206	1.16433	0.897515	1.50368	0.99992	0.571371	0.368155
CD630_00780	CD0078	rplV	50S ribosomal protein L22	3.17884	0.029085	1.31312	0.815875	1.43893	0.99992	0.594398	0.469035
CD630_00790	CD0079	rpsC	30S ribosomal protein S3	4.01389	0.00716	1.40444	0.866155	1.51152	0.99992	0.521956	0.50645
CD630_00800	CD0080	rplP	50S ribosomal protein L16	3.56524	0.01433	1.11729	0.8835	1.46155	0.997575	0.468298	0.286285
CD630_00820	CD0082	rplN	50S ribosomal protein L14	4.39999	0.02574	1.12	0.9703	1.55509	0.99992	0.39598	0.14649
CD630_00830	CD0083	rplX	50S ribosomal protein L24	4.67025	0.02797	1.36604	0.832155	1.44393	0.99992	0.4222	0.213645
CD630_00841	CD0084A	rpsZ	30S ribosomal protein S14 type Z	4.45369	0.00928	1.15389	0.83237	1.54489	0.99992	0.400257	0.140265
CD630_00850	CD0085	rpsH	30S ribosomal protein S8	4.28709	0.01475	1.36415	0.82839	1.50056	0.95323	0.477641	0.27199
CD630_00870	CD0087	rplR	50S ribosomal protein L18	4.55515	0.027305	1.7405	0.561235	1.35285	0.99992	0.516736	0.43427
CD630_00880	CD0088	rpsE	30S ribosomal protein S5	4.29602	0.020155	1.19292	0.93075	1.55079	0.99992	0.430624	0.20418
CD630_00881	CD0088A	rpmD	50S ribosomal protein L30	4.92287	0.00537	1.12467	0.97135	1.62113	0.99992	0.370488	0.079555
CD630_00890	CD0089	rplO	50S ribosomal protein L15	5.39454	0.009745	1.3599	0.823825	1.41863	0.99992	0.35762	0.12166
CD630_00930	CD0093		Ribosomal protein L14E/L6E/L27E-like	2.95878	0.0267	0.900002	0.96957	1.64832	0.99992	0.501562	0.183405
CD630_00940	CD0094	infA	Translation initiation factor IF-1	2.8699	0.0268	1.6172	0.53726	1.37841	0.99992	0.776738	0.636715
CD630_00950	CD0095	rpsM	30S ribosomal protein S13	3.22992	0.024305	1.30722	0.807495	1.3632	0.99992	0.551526	0.286145
CD630_00970	CD0097	rpsD	30S ribosomal protein S4	3.7399	0.00534	1.43147	0.638995	1.35004	0.99992	0.588453	0.421085
CD630_12570	CD1257	rplS	50S ribosomal protein L19	2.26184	0.167955	2.83235	0.03123	1.15469	0.99992	1.17283	0.848905
CD630_13160	CD1316	rpsO	30S ribosomal protein S15	0.509799	0.26545	1.12975	0.95653	1.20039	0.99992	3.35893	0.01707
CD630_15210	CD1521	tyrS	Tyrosyl-tRNA synthetase (Tyrosine--tRNA ligase) (TyrRS)	1.64319	0.37138	2.65737	0.03236	0.611108	0.98154	0.972992	0.909745
CD630_20500	CD2050	rluB	Ribosomal large subunit pseudouridine synthase B	4.22661	0.02113	1.71713	0.479015	1.32777	0.99992	0.539427	0.326575
CD630_20590	CD2059	glnS	Glutaminyl-tRNA synthetase	4.47845	0.00066	1.99515	0.421025	1.12936	0.99992	0.758647	0.647715
CD630_23920	CD2392		Putative tRNA-binding protein	5.07708	0.001535	1.94666	0.526515	1.82071	0.99992	0.697855	0.557675
CD630_24500	CD2450	prmA	Ribosomal protein L11 methyltransferase (L11 Mtase)	1.39571	0.6849	0.418413	0.03945	1.33793	0.99992	0.551908	0.34774	218	4.03	AAGAAAAAAATGTGAT
CD630_24670	CD2467	lepA	GTP-binding protein LepA	3.66929	0.00405	2.78755	0.26494	0.74072	0.99992	0.562919	0.330105
CD630_24950	CD2495	selA	L-seryl-tRNA(Sec) selenium transferase (Selenocysteine synthase)	3.05252	0.017835	2.00277	0.147255	1.01115	0.99992	0.663423	0.5084
CD630_26100	CD2610	trpS	Tryptophanyl-tRNA synthetase (Tryptophane--tRNA ligase) (TrpRS)	2.51577	0.02421	1.44493	0.72682	0.870249	0.99992	0.485149	0.290425
CD630_27400	CD2740	hisS	Histidyl-tRNA synthetase (Histidine--tRNA ligase) (HisRS)	2.53503	0.04847	1.50368	0.577985	1.06807	0.99992	0.726986	0.606575
CD630_28020	CD2802	tgt	Queuine tRNA-ribosyltransferase (tRNA-guanine transglycosylase) (Guanine insertion enzyme)	1.47121	0.54219	3.04512	0.039165	0.818753	0.99992	1.69466	0.4302
CD630_31570	CD3157	smpB	SsrA-binding protein	1.61945	0.558145	0.508211	0.24327	1.06992	0.99992	0.337276	0.02073
CD630_34840	CD3484	prfA	Peptide chain release factor 1 (RF-1)	1.63694	0.479555	3.14051	0.00504	1.07923	0.99992	1.63751	0.485355
CD630_34861	CD3486A	rpmE	50S ribosomal protein L31	5.5462	0.011805	1.42652	0.887285	3.30351	0.343465	0.84998	0.946805
CD630_35400	CD3540	metG	Methionyl-tRNA synthetase (Methionine--tRNA ligase) (MetRS)	2.81669	0.0344	1.25223	0.85198	1.16675	0.99992	0.535144	0.453595
CD630_36630	CD3663	rpsF	30S ribosomal protein S6	2.1495	0.03989	1.36226	0.751495	1.0196	0.99992	0.628289	0.426315
CD630_36750	CD3675	mnmG	tRNA uridine 5-carboxymethylaminomethyl modification enzyme MnmG (Glucose-inhibited division protein A)	2.06265	0.114605	2.87587	0.01572	0.637943	0.953595	0.836826	0.857695
Proteins of unknown function
Regulated by glucose CcpA-dependent
CD630_01100	CD0110		Conserved hypothetical protein, CHP00159 family	0.278548	0.00627	1.87709	0.26726	0.560777	0.839425	3.77637	0.00257
CD630_02790	CD0279		Conserved hypothetical protein	0.272438	0.006745	1.28744	0.73307	0.713013	0.986495	3.36942	0.02266
CD630_02791	CD0279A		Conserved hypothetical protein	0.568803	0.517535	1.26663	0.64747	0.850569	0.99992	3.6604	0.01804	-370		AAGAAAACGTTATTAC
CD630_03300	CD0330		Conserved hypothetical protein	3.41527	0.00664	1.40007	0.65286	0.965267	0.99992	0.332863	0.00991
CD630_04520	CD0452		Putative hydrolase, NUDIX family	2.80111	0.00795	0.832487	0.84535	1.63354	0.959695	0.461371	0.03575
CD630_04530	CD0453		Putative hydrolase	2.44359	0.02637	0.854114	0.94939	1.60547	0.99992	0.561166	0.279415
CD630_05490	CD0549		Conserved hypothetical protein	3.75549	0.00422	0.641268	0.64087	1.06326	0.99992	0.181558	0.00536
CD630_07120	CD0712		Conserved hypothetical protein	0.390393	0.04748	1.61776	0.547035	0.700278	0.99992	3.07801	0.01274
CD630_08070	CD0807		Conserved hypothetical protein	0.435124	0.02816	1.03958	0.950045	0.957935	0.99992	2.38006	0.02532
CD630_08800	CD0880		Putative protease	2.15099	0.04875	0.545821	0.2762	1.08335	0.99992	0.280486	0.01424
CD630_11760	CD1176		Conserved hypothetical protein, DUF177 family	3.28069	0.003505	1.61328	0.367725	0.954621	0.99992	0.436181	0.02832
CD630_12000	CD1200		Conserved hypothetical protein, DUF322 familly	0.386891	0.024855	0.61323	0.404815	1.17324	0.99992	2.27048	0.04884
CD630_13011	CD1301A		Conserved hypothetical protein	4.83327	0.00063	0.661815	0.70788	1.16433	0.99992	0.158769	0.00108
CD630_14380	CD1438		Putative TPR repeat-containing protein	0.327939	0.01437	1.91521	0.31823	0.605417	0.902815	3.53571	0.011	-150	4.16	AAGAAGAGGATTACCT
												4	4.18	TAGAAAAATTTTAGAT
CD630_15450	CD1545		Conserved hypothetical protein, DUF1836 family	0.20201	0.006865	1.25614	0.87124	0.538867	0.88375	5.03154	0.00368
CD630_16870	CD1687		Conserved hypothetical protein	0.30187	0.02082	1.19541	0.83205	0.700278	0.99992	3.54062	0.0135
CD630_17680	CD1768		Conserved hypothetical protein	3.05146	0.00783	1.05373	0.991255	1.09316	0.99992	0.377487	0.031645	-93	5.1	GAGAAAAGGTTTTGTT
CD630_24710	CD2471		Conserved hypothetical protein	6.05027	0.00234	1.43197	0.6059	0.861546	0.99992	0.229092	0.01846
CD630_25830	CD2583		Conserved hypothetical protein	4.01667	0.021525	1.82576	0.46135	0.897199	0.99992	0.345558	0.00313
CD630_26210	CD2621		Conserved hypothetical protein	0.33425	0.00419	1.06069	0.963785	1.03383	0.99992	4.17565	0.0012
CD630_26240	CD2624		Conserved hypothetical protein	0.288471	0.00533	0.99654	0.983355	1.22561	0.99992	4.23541	0.00131	269	4.04	ATGCAAAAGTTTACAA
CD630_26270	CD2627		Conserved hypothetical protein	0.164824	0.00049	0.681601	0.67569	0.765248	0.99992	2.8481	0.03424
CD630_29661	CD2966A		Conserved hypothetical protein	0.139081	0.00011	0.807761	0.845935	0.741747	0.99992	3.19762	0.02972	-287	4.45	AGGATAACGTTATTTT
CD630_29720	CD2972		Conserved hypothetical protein	0.198884	0.00217	1.91919	0.391935	0.403181	0.64453	3.62254	0.0174
CD630_30380	CD3038		Conserved hypothetical protein	3.49914	0.01113	1.39185	0.65629	0.882703	0.99992	0.415523	0.03154
CD630_30390	CD3039		Putative ATPase	3.8344	0.00878	1.11961	0.950785	1.18674	0.99992	0.346638	0.024725
CD630_30400	CD3040		Conserved hypothetical protein	2.96493	0.016	0.584794	0.42949	1.50786	0.99992	0.253666	0.00286
CD630_30430	CD3043		Conserved hypothetical protein	4.34092	0.000815	1.36368	0.798455	1.15669	0.99992	0.295044	0.00242
CD630_35680	CD3568		Conserved hypothetical protein	0.306721	0.01323	0.972655	0.96274	0.789494	0.99992	3.36126	0.04294
CD630_36090	CD3609		Conserved hypothetical protein	2.79142	0.00877	0.604159	0.53289	1.06955	0.99992	0.183138	0.00026
CD630_36100	CD3610		Conserved hypothetical protein	4.05303	0.002135	0.415955	0.124775	1.44593	0.99992	0.148445	0.00018
CD630_36140	CD3614		Conserved hypothetical protein, DUF1130 family	2.96288	0.005335	0.410798	0.08944	1.11651	0.99992	0.154856	3e-05
Regulated by glucose partially CcpA-dependent
CD630_04390	CD0439		Conserved hypothetical protein	0.907519	0.41647	0.297508	0.0154	1.23928	0.99992	0.255253	0.0168
CD630_05870	CD0587		Conserved hypothetical protein	0.0732514	0	0.344601	0.01425	0.93271	0.99992	4.38933	0.011145
CD630_14630	CD1463		Conserved hypothetical protein	2.89287	0.01128	0.192843	0.01814	1.38223	0.99992	0.0921099	1.5e-05
CD630_14800	CD1480		Conserved hypothetical protein	2.06623	0.454215	0.341747	0.03061	1.6027	0.86837	0.246558	0.01004
CD630_15831	CD1583A		Conserved hypothetical protein	1.30949	0.758015	2.59548	0.04727	1.11767	0.99992	2.14355	0.04848	-77	4.21	AATAAAAAATTTTATT
CD630_18800	CD1880		Conserved hypothetical protein	1.62338	0.368505	0.320856	0.00994	1.89212	0.59474	0.398596	0.01
CD630_20210	CD2021		Conserved hypothetical protein	34.0362	0.00013	20.0357	0	0.614933	0.99992	0.346037	0.02639
CD630_20290	CD2029		Conserved hypothetical protein	6.67839	0.0006	2.54383	0.02738	0.961261	0.99992	0.342458	0.04694
CD630_20640	CD2064		Conserved hypothetical protein	26.9087	0.00077	3.61251	0.00754	0.660211	0.99992	0.0762827	0.005615
CD630_23960	CD2396		Conserved hypothetical protein	1.4933	0.638115	3.30809	0.00562	1.25266	0.99992	2.69073	0.0174
CD630_28010	CD2801		Conserved hypothetical protein	1.08636	0.931045	2.96905	0.01038	1.0367	0.99992	2.83333	0.030215
CD630_29610	CD2961		Conserved hypothetical protein	0.716481	0.501345	0.174162	0.00213	1.28654	0.99992	0.215536	0.00466
CD630_32180	CD3218		Conserved hypothetical protein	0.564287	0.31884	3.23328	0.01008	0.585808	0.98741	4.06146	0.00252	254	4.28	GAGTTAACGTTTTCAA
Regulated by glucose independent of CcpA
CD630_07780	CD0778		Conserved hypothetical protein	0.169223	0.001535	0.234555	0.00102	1.13053	0.99992	1.8797	0.371725
CD630_07800	CD0780		Conserved hypothetical protein, DUF1177 family	0.204334	0.01049	0.323985	0.0115	1.1321	0.99992	2.03566	0.315895
CD630_18311	CD1831A		Conserved hypothetical protein	0.309712	0.01814	0.304392	0.00111	1.19541	0.99992	0.662274	0.531195
CD630_20220	CD2022		Conserved hypothetical protein	20.3577	7e-05	12.2822	0.000435	0.946058	0.99992	0.570777	0.35208	-117	4.25	AAATAAAAGTTTACTT
CD630_20610	CD2061		Conserved hypothetical protein, DUF1121 family	10.7704	0.00324	3.78554	0.026005	1.19003	0.99992	0.418268	0.32829	-128	4.23	TGGAAAAAATTATGTA
CD630_29620	CD2962		Conserved hypothetical protein	0.365768	0.01958	0.249481	0.014525	1.56537	0.95448	1.03025	0.976635
CD630_33990	CD3399		Conserved hypothetical protein, UPF0052 family	2.40077	0.03361	2.96493	0.025145	0.65293	0.993305	0.806362	0.72022
CD630_34000	CD3400		Conserved hypothetical protein, UPF0042 family	2.55974	0.01423	2.51926	0.024695	0.652704	0.87576	0.715736	0.593265
CD630_35560	CD3556		Putative membrane protein	2.89889	0.0303	3.88388	0.00505	0.604997	0.86691	0.810284	0.80631
Regulated by glucose independent of CcpA
and by CcpA only in absence of glucose
CD630_03110	CD0311		Conserved hypothetical protein	0.963262	0.989555	0.181873	0.007635	7.18506	0.03199	0.933033	0.84587
CD630_06200	CD0620		Conserved hypothetical protein	0.781599	0.741255	0.0833889	0.00041	7.18008	0.00381	1.03347	0.986155
CD630_06220	CD0622		Conserved hypothetical protein	0.761544	0.810815	0.0724435	3e-05	5.75573	0.02253	0.709808	0.766515	-141	4.04	AAGTAAAATTTTTCCT
CD630_10633	CD1063C		Conserved hypothetical protein	0.413225	0.09352	0.0716445	0.00298	9.18322	0.02796	1.59218	0.63818
CD630_15110	CD1511		Conserved hypothetical protein	0.884234	0.946495	0.0882047	0.00027	6.413	0.02796	0.757596	0.8425
CD630_17260	CD1726		Conserved hypothetical protein	1.0796	0.92167	0.319525	0.0214	3.06524	0.03467	0.89751	0.91608
CD630_19410	CD1941		Conserved hypothetical protein	1.0196	0.991985	0.200545	0.00028	4.57572	0.00062	1.03025	0.971505
CD630_19670	CD1967		Conserved hypothetical protein	0.783497	0.88471	0.344363	0.00947	3.1145	0.01261	1.14116	0.852775
CD630_22451	CD2245A		Conserved hypothetical protein	1.02883	0.933275	0.191445	0.0211	5.44148	0.02323	1.02562	0.93246
CD630_23750	CD2375		Conserved hypothetical protein	0.894715	0.86556	0.161768	0.01382	6.04608	0.03199	0.719966	0.69437
Regulated by CcpA independently of glucose
CD630_03410	CD0341		Conserved hypothetical protein	0.876606	0.759325	0.929483	0.40522	0.267572	0.00748	0.314907	0.00339	-154	4.19	AGTTAAAAGTTATCTT
CD630_27520	CD2752		Conserved hypothetical protein	0.268501	0.0167	0.668732	0.522775	0.224767	0.031445	0.453445	0.03575	87	4.53	AGGAAAACGTAAACAT
												245	4.1	AAGAAAAAGGTTAATT
Other type of regulation
CD630_00070	CD0007		Conserved hypothetical protein	3.04618	0.021225	2.6703	0.20537	0.605836	0.99992	0.53108	0.233555
CD630_01140	CD0114		Conserved hypothetical protein	1.08147	0.27113	3.14705	0.0248	0.7508	0.99992	1.63127	0.509935
CD630_01632	CD0163B		Conserved hypothetical protein	0.28185	0.00692	0.867539	0.86058	0.750019	0.99992	1.57243	0.527875
CD630_01720	CD0172		Conserved hypothetical protein	0.276433	0.00537	0.530344	0.307235	1.08673	0.99992	1.3154	0.429355
CD630_03040	CD0304		Conserved hypothetical protein, DUF1355 family	0.192376	0.00566	0.684442	0.794595	0.352819	0.637435	1.13997	0.933105	49	4.24	TATAAAAGGATTTGAT
CD630_03230	CD0323		Conserved hypothetical protein	0.409802	0.04717	1.14195	0.953025	0.855002	0.99992	1.8283	0.361695
CD630_03400	CD0340		Conserved hypothetical protein	0.348203	0.01294	1.16595	0.947085	0.255253	0.00379	0.909093	0.96478
CD630_03500	CD0350		Putative hydrolase, HAD superfamily	1.29056	0.7046	0.502606	0.143	1.06881	0.99992	0.38582	0.03172
CD630_03510	CD0351		Conserved hypothetical protein	1.08147	0.83226	0.599155	0.480845	1.01326	0.99992	0.407254	0.02034		4.07	AGGAAATTCTTTTGAT
CD630_04080	CD0408		Conserved hypothetical protein	1.50316	0.5741	0.707597	0.574265	1.28387	0.99992	0.300826	0.01688
CD630_04870	CD0487		Putative carbon-nitrogen hydrolase	0.345558	0.01541	0.805524	0.740385	0.857079	0.99992	1.78633	0.410875
CD630_05450	CD0545		Conserved hypothetical protein	0.269433	0.0065	0.595635	0.45272	0.76128	0.99992	1.34443	0.69927
CD630_05710	CD0571		Conserved hypothetical protein	0.582165	0.53009	0.791412	0.78817	1.55725	0.8285	3.21318	0.02178	61	4.09	AAGAATTAGTTATCTA
CD630_05880	CD0588		Conserved hypothetical protein	0.210808	0.00531	0.578745	0.4965	0.645505	0.99992	1.77215	0.340165
CD630_06190	CD0619		Conserved hypothetical protein	0.915099	0.97479	0.28107	0.01838	2.9019	0.18051	0.890693	0.93106
CD630_06400	CD0640		Conserved hypothetical protein	1.52414	0.574545	0.883009	0.78961	0.745355	0.99992	0.245195	0.00498
CD630_08080	CD0808		Conserved hypothetical protein	0.742005	0.71324	1.41372	0.59328	0.967947	0.99992	2.73397	0.01335
CD630_08660	CD0866		Conserved hypothetical protein	0.209787	0.00086	1.13761	0.968145	0.501736	0.99992	1.6888	0.508545
CD630_08810	CD0881		Putative protein modulating protease activity	2.74347	0.059655	0.789768	0.64174	1.0101	0.99992	0.15104	0.0004
CD630_08980	CD0898		Conserved hypothetical protein, DUF1846-family	1.98137	0.41885	0.620069	0.60534	1.42553	0.99992	0.348203	0.04302
CD630_09960	CD0996		Conserved hypothetical protein	0.129543	0.00636	1.22561	0.910705	0.0806043	0.00063	0.762601	0.8353	183	4.38	ATGAAAAAGTTTATTT
CD630_10632	CD1063B		Conserved hypothetical protein	0.735094	0.71713	0.162893	0.01065	5.75973	0.07788	1.27544	0.71759
CD630_11360	CD1136		Conserved hypothetical protein	0.659068	0.524505	0.223291	0.01599	1.00556	0.99992	0.669428	0.65587
CD630_11560	CD1156		Conserved hypothetical protein	1.59992	0.49467	0.501041	0.21265	1.21377	0.99992	0.380113	0.030415	-149	4.09	TAGAACAGATTTTCCA
CD630_11870	CD1187		Conserved hypothetical protein	1.39281	0.810655	0.491751	0.40432	1.22519	0.99992	0.257921	0.03349
CD630_13110	CD1311		Fragment of putative phosphoesterase (Part 2)	2.54206	0.030255	1.33422	0.73702	1.03168	0.99992	0.541488	0.199395
CD630_14110	CD1411		Conserved hypothetical protein	0.478636	0.03387	1.39765	0.799295	0.663653	0.99992	2.06551	0.367875
CD630_14480	CD1448		Conserved hypothetical protein	0.665957	0.50173	1.38271	0.74523	0.817335	0.99992	2.48458	0.04938
CD630_15100	CD1510		Conserved hypothetical protein, DUF1121 family	0.287772	0.00692	1.17854	0.93451	0.723217	0.99992	2.87587	0.16848	-106	4.24	TAGGAAAAGATTACTT
CD630_15140	CD1514		Conserved hypothetical protein	1.42751	0.76689	2.77214	0.037305	0.583579	0.94376	1.13328	0.932155
CD630_15860	CD1586		Conserved hypothetical protein	2.15995	0.50243	5.00719	0.00037	0.7854	0.99992	1.4025	0.75133	111	5.11	TAGAAAAGGTTATCAT
CD630_17930	CD1793		Conserved hypothetical protein	1.13524	0.91664	0.19751	0.015565	2.09	0.928565	0.363619	0.27142
CD630_18090	CD1809		Fragment of putative permease, MFS family (Part 2)	0.359983	0.0439	1.16635	0.943295	0.551526	0.86073	1.73809	0.48802
CD630_18110	CD1811		Fragment of putative two-component sensor histidine kinase (N-terminal region)	0.327371	0.00657	0.858565	0.93254	0.7103	0.86691	1.20623	0.833545	-198	4.24	AAGAAATGATTTTTAT
CD630_18970	CD1897		Conserved hypothetical protein	0.370617	0.03163	0.544876	0.209315	0.957271	0.99992	1.19375	0.874635	156	4.15	AAGAGCAGATTTTCTT
CD630_19921	CD1992A		Conserved hypothetical protein	1.53528	0.608895	0.315344	0.04009	1.43545	0.843325	0.549999	0.49668	116	4.21	AAGAACATATTATCAA
CD630_20071	CD2007A		Fragment of conserved hypothetical protein (N-terminal region)	2.57219	0.09305	0.316878	0.06271	2.14801	0.90454	0.264805	0.01387
CD630_20460	CD2046		Conserved hypothetical protein	1.61105	0.38996	0.444575	0.20854	1.07029	0.99992	0.295351	0.01187
CD630_20560	CD2056		Conserved hypothetical protein	3.42238	0.02737	1.17365	0.6582	1.074	0.99992	0.465386	0.135465	-102	4.1	TATATAAAGATATCTT
CD630_20580	CD2058		Conserved hypothetical protein	1.56971	0.571975	2.6226	0.04628	1.14472	0.99992	1.59162	0.516475
CD630_20630	CD2063		Conserved hypothetical protein	1.47734	0.777605	2.70195	0.02327	1.31585	0.99992	2.41162	0.26573
CD630_20700	CD2070		Conserved hypothetical protein	2.61172	0.04183	1.41814	0.73066	1.05154	0.99992	0.643718	0.48464
CD630_22280	CD2228		Conserved hypothetical protein	0.936921	0.80393	1.57899	0.541745	1.275	0.99992	3.25577	0.04796
CD630_22580	CD2258		Conserved hypothetical protein	0.397768	0.01814	0.747425	0.65648	0.993781	0.99992	1.23072	0.850035	226	4.18	AAAAAAGAGTTTTCAA
CD630_22590	CD2259		Conserved hypothetical protein with RmlC-like jelly roll fold	0.617281	0.54566	0.764983	0.70155	1.38607	0.99992	2.88586	0.04884
CD630_24430	CD2443		Conserved hypothetical protein	0.904693	0.888805	0.355766	0.04009	2.07988	0.764585	0.853522	0.86125
CD630_24540	CD2454		Conserved hypothetical protein	0.688964	0.645625	0.37985	0.030225	1.37268	0.99992	0.756808	0.767675	118	4.08	AAGCTAAAATTTACTT
CD630_24570	CD2457		Conserved hypothetical protein	0.365514	0.04779	0.490559	0.426675	1.12194	0.99992	0.987259	0.957245
CD630_24770	CD2477		Conserved hypothetical protein	2.42671	0.00738	0.799406	0.825935	1.4933	0.970005	0.554016	0.22589
CD630_24800	CD2480		Putative hydrolase	0.680893	0.585795	0.49603	0.33903	0.469761	0.573525	0.312083	0.02765
CD630_28150	CD2815		Conserved hypothetical protein	1.43993	0.695695	3.46055	0.0349	0.664343	0.99992	1.61496	0.584455
CD630_28160	CD2816		Conserved hypothetical protein	2.32947	0.03599	1.35426	0.52199	1.18509	0.99992	0.955283	0.849185
CD630_29320	CD2932		Conserved hypothetical protein	1.97383	0.340075	0.7508	0.68167	0.893475	0.99992	0.28068	0.00762
CD630_29930	CD2993		Conserved hypothetical protein	2.73872	0.091375	2.98349	0.01263	0.625031	0.99992	0.712272	0.77862
CD630_29960	CD2996		Conserved hypothetical protein	0.472374	0.31822	2.15621	0.160015	0.620069	0.99992	2.76638	0.04796	14	4.16	ATGAAAACTATTTCTA
CD630_31561	CD3156A		Fragment of conserved hypothetical protein (Part 1)	1.7213	0.477535	0.756022	0.749165	0.98214	0.99992	0.315344	0.02031
CD630_32320	CD3232		Conserved hypothetical protein, UPF0597 family	0.405142	0.116795	0.112111	0.00073	1.92385	0.71697	0.833931	0.914455
CD630_32710	CD3271		Conserved hypothetical protein	0.298541	0.018685	0.688964	0.68094	0.708333	0.99992	1.6341	0.44561
CD630_32900	CD3290		Conserved hypothetical protein	0.842063	0.890785	0.349412	0.01713	2.50533	0.189455	1.14076	0.90676
CD630_32970	CD3297		Conserved hypothetical protein	1.15269	0.652465	0.65293	0.547545	1.12857	0.99992	0.363997	0.03868
CD630_33240	CD3324		Conserved hypothetical protein	0.474342	0.04603	1.05738	0.9723	0.583579	0.99992	1.3991	0.636745
CD630_35512	CD3551B		Conserved hypothetical protein	1.21167	0.818775	0.211393	0.00073	1.63467	0.559195	0.5544	0.478015
CD630_35790	CD3579		Conserved hypothetical protein	0.65884	0.56728	1.06659	0.86228	0.99516	0.99992	3.28069	0.03561
CD630_36650	CD3665		Conserved hypothetical protein, DUF951 family	1.63184	0.27584	2.91501	0.02083	0.748721	0.99992	1.33746	0.640365	257	5.41	AAGAAAACATTTTCAT
CD630_36670	CD3667		Conserved hypothetical protein, SirA family	1.43993	0.602915	2.88186	0.00918	0.635516	0.99992	1.17324	0.61813
Virulence factors
Other type of regulation
CD630_26040	CD2604		Fragment of ADP-ribosyltransferase CdtAB (Part 2)	0.380508	0.01387	0.751581	0.795055	0.811127	0.99992	1.33793	0.61765
CD630 plasmid
CD630_P0200	CDP02		Putative HNH endonuclease	1.86995	0.269445	0.497407	0.21706	1.32593	0.99992	0.347239	0.01015
CD630_P0300	CDP03		Conserved hypothetical protein	2.48975	0.01614	0.554785	0.302715	1.16554	0.99992	0.267387	0.00085
CD630_P0400	CDP04		Putative phage capsid protein	1.13682	0.861955	0.351476	0.01372	1.48452	0.99992	0.443498	0.02742
CD630_P0600	CDP06		Conserved hypothetical protein	0.253402	0.01696	0.864837	0.932205	0.753929	0.99992	2.50707	0.04292
CD630_P0700	CDP07		Putative enzyme, helicase family	0.277585	0.00279	0.550762	0.31256	0.822165	0.99992	1.46256	0.70966
CD630_P0900	CDP09		Conserved hypothetical protein	0.304181	0.007365	0.564874	0.37006	1.13642	0.99992	2.11038	0.204925
The effect of glucose was analyzed in both JIR8094 strain (WT TYG/TY) and the derivate ccpA mutant (ccpA TYG/TY), and the CcpA involvement in the absence (TY ccpA/WT) and in the presence (TYG ccpA/WT) of glucose.
Green: genes down-regulated with a fold change ≤ 0.5; Red: genes up-regulated with a fold change ≥ 2; Blue: significant p.value < 0.05.

## Sheet: Table_S3
Table S3. List of the creCD motifs found in the C. difficile genome using the RegPredict webserver
Gene ID	Position	Score	CcpA site
CD0009	111	4.28	tAGAAAAaaaTaTgTT
CD0010	235	4.43	tgGAAAAgGaTaTgaT
CD0014	-149	4.18	gAtAAAAgaTTTTCgT
CD0019	157	4.06	gAtAAAAtaaTTTCaa
CD0020	-35	4.09	ttGAAAAaaTTTTtaT
CD0021	250	4.52	AgGAtAtgGTTTTCTa
CD0022	-96	4.94	AgGAAAAtGTTaTCTa
CD0033	237	4.01	AAGAAgAaGaTTTaTT
CD0040	-229	4.38	AAaAtAACaTTaTCaT
	-166	4.08	tAGAAAAaGTaTTaTT
	-141	4.39	tAaAAAAaaaTTTCTT
CD0042	-16	4.16	AAtAAAAtaaTTTCaa
CD0047	162	4.01	AAGAAgAaGaTTTtTT
CD0050	10	4.11	tgaAAAACaaTTTgTT
CD0051	-268	4.16	AgcAAAAtaTTTTgTT
CD0054	-12	4.16	gAtAAAAaGTTaTgaa
CD0058A	207	4.53	AAaAAAAgGTTTagTT
CD0059	32	4.53	AAaAAAAgGTTTagTT
CD0075	261	4.29	AAGAAAtaGaaTTCTT
CD0077	160	4.24	AAGAAAACaTgTTCca
CD0079	131	4.16	AAGAAAAgaTTaTacT
CD0085	120	4.08	tAGAAgAaGgTTTCaT
CD0091	274	4.15	AgGAgAACaTTTagaT
CD0095	177	4.24	tAGAtgACGaTTTCTT
CD0098	227	4.33	gAGAtAAtaTTaaCTT
CD0105	31	4.62	AAGAAAAaGTTcTgTT
CD0117	232	4.15	AAtAAAAaGagTTCaT
CD0119	-108	4.38	AAGAAAAaGaTgTCaa
CD0121	-49	4.11	AgtAAAAtaaTTTCaa
CD0122	207	4.04	tAGAAAtaaTTaaCaa
CD0133	110	4.27	AAGAAAACaaaTaCTT
	269	4.03	gAtAAAtCaaTaTCTT
CD0135	3	4.29	AAGAAAtaGTTTTaaa
	78	4.43	AgGAAAACGaTTTtaa
	264	4.35	AAGAAAtgaTTaTgTT
CD0148	-134	4.1	AtGAAAAaGgTaTCTa
CD0151	85	4.02	AAaAAAttGTTTTgaa
CD0159	96	4.11	gAGAAAAtGTTgTaTT
CD0161	-45	4.1	AAtAAAAtaTTTTaTT
	34	4.46	AAGAAAttGTTTTaaT
CD0163A	183	4.25	AgGAAAAacTTTTgaa
CD0164	241	4.15	AgGAttAtaTTTTCTT
CD0166	42	4.59	AgGAAAAgaTTTTgTa
	99	4.09	AAGAAgAgaaTTaCaT
	250	4.25	gAtAAAACGaTTTgTa
CD0167	56	4.08	tAGAAAAtaaTTTgaa
CD0168	169	4.64	AgGAAAtaaaTTTCTT
CD0177	-87	4.05	tgaAAAAatTTTaCTT
CD0178	-200	4.03	AgtAAAAttTTTTCaa
CD0182	188	4.12	AgGAcAAtcTTTTCaT
CD0183	2	4.14	AAGAAAAaGaTaTtaa
CD0188	163	4.12	tgGAAAAaGgTaTgaT
CD0193	180	4.23	gAGAtAAgGTTaTaTT
CD0200	223	4.08	AAtAAAAtGTTagCaa
CD0201	77	4.51	gAGAAAAtGTTTaCag
CD0202	-102	4.07	AtaAAAAaaTTaaCTT
CD0204	19	4.13	gAaAAAtaGTTTagTT
CD0205	-160	4.01	tAaAAAtaaTTTTCaa
CD0209	-1	4.1	AtGAAAAaGTTacCaa
CD0210	68	4.38	AAtAAAgtGTTTTCTT
CD0211	265	4.34	AAGAgAACaTTTaCcT
CD0217	-30	4.13	tAGAAAtaaTTTTaTT
CD0222	31	4.18	ggGAAcAaaTTTaCaa
CD0227	63	4.1	AgGAAAAtaaTaagTT
CD0231	226	4.38	tAGAAAtaGTTTTtaT
CD0237	87	4.16	AgGAAAAaGTTaataa
CD0238	235	4.29	AAaAAAAgaaTTaCaT
CD0249	142	4.48	AAtAAAAaGTTTgCcT
	259	4	AgcAAAAgaTTaTgTT
CD0251	121	4.1	AAtAAAAgcTTTTgTT
CD0258	130	4.01	AgGAAAAgGTaaagaT
CD0266	70	4.16	AgGgAAAgGTTTTgaa
CD0267	255	4.03	AgGAAAACaTaTTtaT
CD0268	-196	4.1	AtaAAAAaGTaTTCTT
CD0270	236	4.6	AtGAAAAacTTTTCTT
CD0276	-70	4.1	AAGAAcAttTTTTCTa
CD0281	-71	4.4	tAGtAAAtGTTaTCTT
CD0283	24	4.92	AAGAAAAaGTTTTaaT
CD0284	-111	4.71	AgtAAAAaGTTTTgaT
CD0298	-28	4.33	AgtAAAACGgTTTCcT
	111	4.56	gAGAAAAaaTTTTgaa
CD0299	161	4.04	gtaAAAAtGaTaTCaT
CD0300	8	4.12	AgaAAAAttTTaTCTT
CD0303	-80	4.65	gtGAAAAaGTTTaCTa
CD0304	49	4.24	tAtAAAAgGaTTTgaT
CD0305	-88	4.06	tAGAAAAtaTTTTtaa
CD0312	-173	4.26	AtaAAAAaGTTTaCaa
CD0322	187	4.32	ggGAAAAaacTTaCTT
CD0333	-125	4.01	AAGAAAtaaaTTTtaT
CD0334	144	4.73	tAGAtAAgaTTTTCTT
	240	4.02	AAGAtAAgGTTaTaaa
CD0337	-146	4.05	AAGttAAaaTTTaCaT
CD0341	-154	4.19	AgttAAAaGTTaTCTT
CD0346	-61	4.41	tgGAAAAtaaTTTCTa
	184	4.03	tAaAAAAgaTTTagaT
CD0351	157	4.07	AgGAAAttcTTTTgaT
CD0364	2	4.07	tgGAAcACaTTTTgaa
CD0365	273	4.14	tAGAAAAacTTTTgTa
CD0371	179	4.03	AtGAAAAaGaaaTCaT
CD0372	188	4.12	gAGAAAACGgTaTCTc
CD0375	38	4.05	tgGAAAAaGTcTTgTa
CD0382	244	4.23	gAGAAAtataTTTCTT
CD0388	270	4.21	AAGAAAAaaTaaaCTT
CD0392	266	4.01	AAGAAAAaagTagCaT
CD0394	-206	4.35	AAaAtAACaaTTTCTT
	-129	4.7	ggGAAAACaaTTTCaa
CD0395	-12	4.86	AgGAAAACGTTaTgcT
CD0401	151	4.16	AgGAAAAgaTgTTgaT
CD0404	241	4.38	AAGAAAtaaTTTagaT
CD0412A	123	4.46	AAGAAAtgaTTaaCaT
CD0413	6	4.46	AAGAAAtgaTTaaCaT
CD0423	4	4.43	AAtAAAtgaTTTTCaT
CD0424	252	4.1	cAGAAAAaGaTaaCcT
CD0442	261	4.15	AtaAAAtaaTTTTCTT
CD0445	31	4.45	AAGAAAACaTcTTCaa
CD0448	249	4.22	tAGAAgAaGTTaTCaa
CD0450	-236	5.13	tAGAAAAaGaTTTCTT
CD0451	136	4.02	AgGAAAtgtTTTaCTa
CD0458	102	4.21	AAGAAAAaaTTaataT
CD0462	111	4.29	tAaAAAAaaTTTTgaT
CD0464	9	4.13	AAGAAAAtGTaTTaaT
CD0465	-183	4.01	AAGAAAgCaaTaTCTa
CD0485	8	4.31	tAaAAAAaGcTTTCTT
CD0486	261	4.11	gAtAAAtgGTTTTCgT
CD0494	26	4.42	AAGAAAACGTTaagca
CD0497	-12	4.15	AgGAAAACaTTaTgag
CD0499A	-15	4.06	AgGAgAACaTTTTtaT
CD0530	-78	4.06	AgGAAAACGTaTTaTa
	12	4.14	tAaAAAACaTTTTaTT
CD0533	3	4.13	AAaAtAAaaTTTTgaT
CD0541	119	4.02	gAGAAAAaacTTagTT
CD0543	-15	4.05	AgGAAAAtGaTaataT
CD0546	-222	4.02	tAGAAAttaTTTTaTT
CD0560	132	4.06	AtGAAAAaGaTaTaaT
CD0561	192	4.51	gAGAtAAatTTTTCTT
CD0571	61	4.09	AAGAAttaGTTaTCTa
CD0576	-298	4.1	AAaAAAAtaTTTTaTT
	-177	4.28	AAtAAAAaGTTTaaTT
	92	4.89	gAGAAAAgGaTTTCTa
CD0578	-80	4.43	AAGAAAAaaaTTcCTT
CD0580	-124	4.78	AgaAAAACGTTaaCTT
	-76	4.11	AAagAAAtGTTTaCaT
CD0595	162	4.16	AgGAAAAgGaTaagTa
CD0600	136	4.1	AAtAAAgtGTTTTCTa
CD0604	-12	4.1	AgtAAAAtGTTaTgaa
CD0606	-131	4.76	gAGAAAttaTTTTCTT
CD0608	-189	4.19	tAGAAcAttTTTTCTT
CD0609	-196	4.36	AAGAAAAaaTgTTCTa
	-95	4.32	AgaAAAAtGaTTTgaT
CD0611	-117	4.02	tAtAAAAaaTTTTaTT
CD0617	128	4.06	gAGAAAtCaTTTTtTa
CD0618	82	4.34	gAaAAAAtaaTTTCaT
	193	4.56	AAtAAAACaTTTgCTT
CD0622	-141	4.04	AAGtAAAatTTTTCcT
CD0623	-299	4.7	AgGAAAAatTTTaCTT
	-275	4.72	AtGAAAAaGTTTaCaa
CD0634	52	5.18	AAGAAAAtaTTTTCaT
CD0635	12	4.46	AAGAAAAataTaTCTT
CD0637	263	4.1	AgtAAAAaaTaTTCaT
CD0645	174	4.58	gAGAAAtaGTTaTgTT
CD0652	-236	4.02	AgGAttACtTTTTCTT
CD0655	54	4.4	AAGAtAAaGTTaTgTa
CD0659	-235	4.4	AAtAAAAtGaTTTgTT
	-169	4.64	tAGAAAAaGaTTaCTa
CD0660	-211	4.2	AgaAcAAaGTTTaCaT
CD0663	277	4.57	AgaAAAAaaTTTaCaT
CD0664	58	4.04	AAGAAAAtaaTTaaaT
CD0670	154	4.53	AgtAAAAaGaTTTCTa
	216	4.35	AAGAAAAgGaaTaCaT
CD0672	141	4.09	AtGAAAAaGaTaTtTT
CD0676	141	4.16	tAGAAAAgGcTTagTT
CD0678	-152	4.12	tAGAAgAtGaTTaCaT
	234	4.73	AtGAtAACaTTTTCTT
CD0679	-169	4.73	AtGAtAACaTTTTCTT
	-67	4.19	AgGAAAtCGTaTgCaT
	31	4.2	AAGAAAttaTTTTgaa
CD0680	237	4.14	tAaAtAAaGTTaaCaT
CD0681	18	4.77	tAGAAAAtGaTaTCaT
CD0687	272	4.12	AgaAAAAtGTTaTCTg
CD0688	-61	4.28	AtGAtAAtaTTaTCTT
	79	4.03	AgGAgAAaaaTTTCaa
CD0695	16	4.14	AAGAAAAtaTTTgtTT
	170	4.05	gcGAAAACaTTaaCaa
CD0698	-124	4.13	gAtAAAAtGaTTaCaa
CD0699	-260	4.13	AgGAAAgtaTTTTgaT
CD0702	-259	4.06	tAGAtAAtGTTTaaaT
	-215	4.06	tAGAtAAtGTTTaaaT
CD0704	52	4.03	gAGAAAACaTTgTtaT
CD0714	13	4	AgaAAAAtaTTTgCTa
CD0716	5	4.19	gAaAAAAtGTTaaCaa
CD0719	204	4.48	tAGAAAAaGaTTTaTT
CD0727	0	4.12	tgGAAAAatTTaTgaT
CD0738	-129	4.18	AAaAAAAaGTTTTaaa
CD0739	-112	4.13	AgcAAAAaGTTTggTT
CD0749	-28	4.03	AAGAAAAtaaTaTaaT
CD0754	241	4.02	tAaAAAAgaTTaTgaT
CD0757	-246	4.43	gAGAAAAtGaTTTaaT
CD0758	-108	4.23	AAtAAAAgGcTaTCTT
CD0760	-112	4.18	gAGAAAAtaTTTTtTa
	-59	4.04	AAGAAAAaGcaTaCaT
CD0762	-10	4.28	gAGAAAAaGaTgTCaa
CD0769	218	4.43	tgGAAAgaGaTTTCTT
CD0770	87	4.54	AAGAAAtaGaTaaCTT
	194	4.39	tAtAAAAaGaTTTCTa
CD0773	265	4.03	AAtAAcAgGTTTTgcT
CD0779	50	4.29	gAGAAAAaGacaTCaT
	233	4.23	ggGAAAACagTTgCTT
CD0785	-192	4.51	gAGAAAAaGTTaggTT
	-127	4.08	AAGAAgAaGTTTatTT
	48	4.01	tAGAAAAtGTaTcCTT
	70	4.22	tAGAAAAgGTgaaCaT
CD0799	118	4.27	AAGAAAAgGTgaTgaT
CD0810	199	4.01	AAaAAAAtGgTTTgaT
CD0811	-107	4.34	AAtAAAAaaTTTTCca
CD0813	99	4.1	AAGAAAAtGaTaataT
CD0815	1	4.18	AtGAAAAaaaTaTCTa
	282	4.47	AgGcAAtgGTTTTCTT
CD0819	243	4.06	tAGAAAAataTaaCTT
CD0825	-46	4.13	tAGAAAtaGTaaTCaT
CD0830	-270	4.17	AAGAAAAaaTTaTaTa
CD0831	-87	4.01	AttAAAAaaTTTaCTa
CD0850	168	4.06	ttGAAAAtGTTTTggT
CD0853	-198	4.09	AAtAAAAtaaTTTgaT
CD0854	77	4.58	AAGAAAACcTTaTCTa
CD0871	200	4.08	AAGAtAAatTTaTCaa
CD0875	-279	4.12	tAGAAAAtaTTaTtaT
	-160	4.21	tttAtAAaGTTTTCaT
	-30	4.08	AtaAAAAtaTTTTCaa
CD0879	-72	4.19	AttAAAAaGaTTTCaa
CD0882	-278	4.16	tAaAAAAtGTTTTtaT
CD0887	-204	4.36	tgGAAAgaGTTTTgTT
CD0892	131	4.26	gcGAAAAgGTTagCTT
CD0897	9	4.37	tgGAtAAgaTTTTCaa
	81	4.14	AAGAAAAaGaTTTagT
CD0907	-68	4.02	tAaAAAAaGaTTTaTT
	183	4.09	AgGAAAAaaTaaTCTa
CD0907A	-1	4.06	AtGAAAgaGTTaTCaa
CD0909	121	4.11	AAGAAAAgaaTaTgaa
CD0919	124	4.08	AAGAAAtatTTaTCaa
	146	4.17	gAGAtAAgGTTTTtTa
CD0921	146	4.08	gAaAAAgaaTTTTCaT
CD0923	38	4.28	AAGAAAAaGTgTTCTg
CD0925	90	4.1	AtGAAAtgaTTaaCaT
CD0934	184	4.27	tgGAAAAaaaTaTCaa
CD0940	212	4.4	AgaAAAACaTTaTCaa
CD0946	64	4.34	tAtAAAAtaTTaTCTT
CD0948	242	4.01	AgGAAAtgGTcaaCaT
CD0950	234	4.17	tAGAAAgCaTTaaCTT
CD0952	223	4.05	AgGAAAtaaTTaTaTT
CD0953A	105	4.28	AAGAAAAtGaTTTaTa
CD0956B	234	4.1	tAGAAAAaaTaTTgTT
CD0957	2	4.11	AAGAAAAaagTaTgTT
CD0959	-63	4.13	AAtAAAACacTTaCTT
CD0967	45	4.12	ggaAAAAaGTTaTaTT
CD0979	219	4.43	AAGAAAAaGaaTaCTT
CD0986	-179	4.2	AtGAAAAtaTTTTaTT
CD0993	15	4.08	AgtAtAAaGTTTTgaa
CD0995	-124	4.09	AAaAAAAtaTTTTgaa
CD0996	183	4.38	AtGAAAAaGTTTatTT
CD1008	149	4.14	AAGtAAAtGcTTTCaT
CD1014	219	4.23	AAGAtAAaGTTaggaT
CD1019	-214	4.36	AAGAtAAaaTTTcCTT
CD1039	151	4.53	AgGAAgAgaTTTTCaT
	233	4.13	AgtAAAAaGTTTTtaa
CD1040	168	4.26	AAGAAAAaGaTaagTa
CD1045	9	4.09	tAGAAAAtaaTTTtTT
CD1048	179	4.24	tAGAAAACaTTgTgaT
CD1050	278	4.06	AgaAAAAtagTTTCTT
CD1051	16	4.13	AAGAAAAgaTTTaaTa
	225	4.05	AAGAtAtaGTTTaCTc
CD1058	279	4.01	AgaAAgAtGTTTTCaa
CD1061	151	4.22	AAGAAAAgGTgTTtTT
CD1071	220	4.05	AgGAAAAtaTgaaCTT
CD1072	-9	4.05	AgGAAAAtaTgaaCTT
CD1073	-114	4.21	ttGAcAACGaTTTCaT
	253	4.31	AgGAAAtaGTTTTacT
CD1074	5	4.19	AAGAtAAtaTTagCaT
CD1089	-102	4.48	ttGAAAAtGTTaTCcT
CD1096	183	4.14	ggGAtAtgGTTTagTT
CD1099A	216	4.17	tgaAtAAaGTTTTgaT
CD1101	-137	4.1	AgGAAAAaacTTTCgT
CD1114	55	4.21	AAGAAAAaGacaaCTT
CD1116	167	4.53	gAGAAAAgGTTTcCaa
CD1123	-127	4.65	tAGAAAAgGaTaaCTT
CD1124	84	4.54	AAGAAAACaTTaTaaT
	264	4.22	AAGAAAAaGTTaTgga
CD1125	-240	4.09	tAaAAAAaGTTTaaTT
CD1134	43	4.5	AgaAAAAaGTTTagaT
CD1135	-73	4.13	gAaAAtAaGTTaTCaT
CD1137	-37	4.28	gAaAAAAtGTTTTtTT
CD1145	22	4.44	AAaAAAAgGTTTTtTT
CD1147	0	4.01	tgaAAAAaGTTTTacT
	1	4.14	gAaAAAAgtTTTaCTT
CD1154	217	4.31	AAGAAAAtaTTaTaaT
CD1156	-149	4.09	tAGAAcAgaTTTTCca
CD1157	-254	4.37	gAtAAAAtaTTTTCTa
	20	4.17	tAaAAAAaGaTaTCTa
CD1167	-145	4.11	tAGAAAtatTTTTCaa
CD1180	-44	4.93	AAtAAAAaGTTTaCTT
CD1185	-97	4.01	tgtAAAtCaTTTTgaT
	17	4.2	AAGAAAAgGTTacCca
CD1188	39	4.04	tgGAAAAtGgTaTgTT
CD1191	269	4.08	AAaAAAAtGTTagCaa
CD1193	188	4.14	AAtAAAgaGTTTTgTT
CD1196	207	4.07	AAGAAAtaGTTaTtaa
	264	4.72	gAGAAAAaaaTaTCTT
CD1207	57	4.03	AAGAAAtgGaTTTacT
CD1210	-176	4.13	tAGAAAtgcTTTaCaT
CD1214	-42	4.34	tgtAAAAaGTTTagTT
CD1222	138	4.12	tAGAAAAtGaTaTtaT
	220	4.17	tAtAAAAtcTTTTCaT
CD1232	-140	4.53	AgGAAAACaTTacCaT
CD1233A	0	4.14	tgGAtAACtTTTTgTT
CD1239	216	4.46	AAGAgAAaGaTTaCTT
CD1242	-95	4.13	ggGAAgAaaTTTTgaT
	231	4.61	tAGAAAAaaaTTaCaT
CD1243	38	4.03	ttGAtAAtaTTTTCTa
CD1250	-11	4.07	gAGAAAAgaTTTgtaT
CD1252	141	4.07	tAGttAAaGaTTTCaT
CD1253	265	4.04	AAaAtAAttTTTTCTT
CD1255	127	4.23	ggGAAAAgaTTTaaaT
CD1260	-81	4.41	gtcAAAAgGTTTTCaT
CD1266	42	4.17	tAtAAAAaGaTaTCTa
CD1275	-88	4.17	AAaAAtAaaTTTTCaT
CD1285	219	4.29	gAGAAAAaGTaaTCaa
CD1290	253	4.04	AtGAAAAaaTTagCTa
CD1291	-1	4.04	AtGAAAAaaTTagCTa
CD1292	207	4.07	AAtAAAAgaTTTaCgT
CD1304	156	4.51	AtGAtAAaGTTTTgaT
CD1305	218	4.07	AAGAtAAgaTTTaCTg
CD1307	104	4.19	AAGAAAAacTTTggTT
CD1321	24	4.77	AgGAAAtaGTTaaCTT
	130	4.11	AgaAAAAgGaTTTtTT
CD1336	-40	4.57	tAGAAAACGTTTTaaa
CD1344	229	4.3	AAGAAAtCGTTTgaTT
CD1354	228	4.12	AtGAAAACaTTTTaaa
CD1360	-80	4.13	AgaAAAAaaTaTTCTT
CD1360A	168	4.1	tAGAAgAaGTTTTtTT
CD1369	138	4.17	AAGAAgAtaTTTTgaT
CD1373	3	4.07	AAGAAAAatTTTataT
CD1384	-226	4.06	ggtAAAAaGaTTTtTT
CD1394	271	4.6	tgaAAAAgGTTaTCaT
CD1398	63	4.37	AAGAAgAgaTTTaCaT
CD1400	177	4.08	AAGAAAAatTTaTgaa
CD1402	63	4.04	tAaAAAAtGTTTggaT
CD1404	-69	4.36	AAtAAAAaGTTaagTT
CD1406	233	4.05	AAGAtAAtaaTaTCaa
CD1408	-49	4.93	AAtAAAAaGTTTaCTT
CD1412	251	4.05	ggaAAAAgcTTaTCaT
CD1414	74	4.54	gAGAAAAaGTTTTtaa
CD1420	216	4.25	ggaAAAAaaTTaTCcT
CD1422	-264	4.08	AtGAAAAataTTaCaT
CD1424	-253	4.38	gAaAAAtaGaTTTCaT
	179	4.67	tAGAAAttGTTTTCTa
CD1428	100	4.34	AAtAAAACaTTTTCTg
CD1429	238	4.03	tAtAAAAgaTTTagaT
CD1430	242	4.09	AtGAAAAaGTTaTaTa
CD1434	181	4.11	tAGAAAAataTTTgaT
CD1435	218	4.4	gAaAAAAaGTTTTCTg
CD1438	-150	4.16	AAGAAgAgGaTTaCcT
	4	4.18	tAGAAAAatTTTagaT
CD1441	-240	4.15	tAGAAAAaGTTTcaTT
CD1443	-40	4.12	AttAAAAaaTTTTgaT
CD1444	114	4.07	AtGgAAAtGTTTTgaT
CD1447	153	4.5	AtaAAAAaGaTTTCTT
CD1450	-24	4.01	gAGAtAAaaTTTaaTT
CD1459	-293	4.04	AtaAtAAtaTTTTCTT
	99	4.04	tgaAAAtgGTTaTCcT
CD1460	249	4.84	tAGAAAAgGaTTaCaT
CD1462	-40	4.01	tAacAAtCGTTTTCaT
CD1464	-12	4.63	AgGAAAtaGTTaTgTT
	110	4.07	AAagAAAtGaTTTCTT
CD1472	-274	4.09	AAGAAAAaagTTagaT
CD1473	65	4.09	AAaAAAACGTTTaaaa
CD1476	172	4.2	AgGAtAtgGTTaTgaT
CD1477	-52	4.67	AAGAtAACGaTTgCTT
CD1491	151	4.16	AgaAAAAgGaTaTgaT
CD1493	0	4.38	tgGAAAAgGaTTTtTT
CD1497	-47	4.13	tAGAAAtgaTTaTgaT
CD1507	-139	4.01	AAGAAAtaGaTTTtaa
	-1	4.02	AtGAAAAgGTTTTtca
CD1510	-106	4.24	tAGgAAAaGaTTaCTT
CD1514	128	4.21	AtGAAAACGaTaTaTT
CD1519	255	4.19	AAGAAAAgGaTTagca
CD1530	269	4.43	AAGAAAAaaTaTaCTT
CD1536	231	4.26	AAGAAAACGaTTTtgT
CD1543	2	4.42	AAGAAAAaaTTaTtaT
CD1555	-201	4.11	AAaAAtACaTTTaCTT
CD1557	210	4.4	tAGAAAAtGTTaTaaT
CD1575	17	4.28	AgGAtAAtaaTaTCaT
CD1583A	-77	4.21	AAtAAAAaaTTTTaTT
CD1586	111	5.11	tAGAAAAgGTTaTCaT
CD1591	-222	4.06	tgGAtAtaGTTaTgaT
CD1597	-87	4.2	AAaAtAAaaTTTTCaa
	137	4.39	AAGAAAAaGaTTTtTa
	138	4.08	AgaAAAAgaTTTTtaT
CD1604	192	4.19	tgGAAAAgaTTTagTa
CD1612	-213	4.59	AAaAAAAgaTTaTCTT
CD1614	-68	4.01	tAaAAAAgGTTTataT
CD1617	175	4.34	AAGAcAAgGTTTagTT
CD1618	242	4.08	AAaAAAAtagTTTCaT
CD1621	-146	4.15	AAcAAAtaGTTTgCaT
CD1624	3	4.28	AcGAAAAtaTTTTgaT
CD1633	-198	4.14	AAaAAAAtGTTTataT
CD1644	-158	4.03	AAaAtAtCGTTaTCaa
CD1645	-137	4.21	AAaAAAAaGTTTTaTa
CD1648	15	4.1	AtcAAAAaaTTTaCTT
CD1651	-171	4.5	tAGAAAAaaTTTTgTa
CD1659	-190	4.25	AAGAAAAacTTaaCTa
CD1660	35	4.13	AgGcAAACGTTTatTT
CD1661	283	4.1	AAaAAcAgGaTTTCcT
CD1662	144	4.15	gAGAAAAtaTTTTtaa
CD1666	169	4.9	AAtAAAAaGTTTaCaT
CD1674	-137	4.27	AAaAAAAaGTTaTtTT
CD1686	275	4.58	AAaAAAAaGaTTTCTa
CD1695	277	4.27	AAGAtAAtGaTTTgcT
CD1700	20	4.17	AAGAAAAaGaTaTtTa
	135	4.29	AgGcAAAgGaTaTCaT
CD1705	145	4.06	AgtAAAACaTTTagaa
CD1706	96	4.01	gAGAAAAgGaTTTgga
CD1707	-152	4.56	AtaAAAAaGTTaTCTT
CD1711	29	4.18	ggtAAAAaGaTaTCaa
CD1716	6	4.61	AAGAAAAaaTTaaCTa
CD1722	264	4.3	AAaAAAACGagTTCTT
CD1729	63	4.23	ggGAgAAgGTTTaCaa
CD1729A	-58	4.02	tAGAAAttGaTTTtTT
CD1730	-235	4.11	AttAAAAtaTTTTCTa
CD1731	-202	4.34	tAGAAAAtaTTTTaaT
CD1736	242	4.17	gAaAAAAaGTTaTtTT
CD1737	-205	4.13	tAaAAAAtaTTaaCTT
	55	4.08	tAtAAAAaaaTTTCaa
CD1740	-258	4.3	gAGAAAAaaaTTTCTc
CD1743	-278	4.14	tAaAAAAaGaTaTCaa
	-59	4.34	cAGAAAAaaTTaaCTT
CD1746	77	4.31	AgaAtAAaGTTaaCTT
CD1751	-1	4.65	gtGAAAAaaTTTaCTT
CD1764	36	4.2	tAGAAAAtGTaTgCTT
CD1765	90	4.4	AAGAtAAgGTTTggaT
CD1767	-81	4.26	AAGAAAAaGTaTTgaa
CD1768	-52	5.1	gAGAAAAgGTTTTgTT
	156	4.06	tgGAgAcaGTTTTCTT
CD1770	-85	4.03	AAaAAAgaGTTaTCcT
CD1778	145	4.05	AAGAAAAaaTaTagaT
CD1781	-100	4.33	AgtAAAACaTTaTgaT
CD1790	-19	4.06	AAtAAAtaaTTTaCcT
CD1797	277	4.22	ttGAAAACGcTTTCaa
CD1801	258	4.25	AgGAAtAatTTTTCTT
CD1808	-219	4.22	gAGAAtACGTTaaCaa
CD1810	-91	4.29	tgGAAAAtaTTTTtaT
CD1811	-198	4.24	AAGAAAtgaTTTTtaT
CD1812	225	4.54	AAGAAAAttTTTTCaa
CD1813	204	4.06	gAGAAgAaGaTaTCTa
CD1822	-90	4.1	AAtAAAAtaTTTTaTT
CD1844A	261	4.05	AAGAAgAaGcTaTCaT
CD1859A	279	4.54	AAGAAAttGTTaTgaT
CD1860	60	4.54	AAGAAAttGTTaTgaT
CD1862	58	4.43	AAtAAAtgaTTTTCaT
CD1863	99	4.19	tgGAAAAaGgTaTCaa
CD1864	-32	4.71	tAGAtAtaGTTTTCTT
CD1874	48	4.61	AAGAAAAaGTTTTgTc
CD1893	-152	4.32	tAGAAAtCGTTTaaTT
	-75	5.07	tAtAAAACGTTTTCTT
CD1894	-289	4.79	AAGAAAACGTTTTaTa
	-212	4.02	AAttAAACGaTTTCTa
CD1897	156	4.15	AAGAgcAgaTTTTCTT
CD1901	-100	4.45	AAGAAgAaaTTTaCTT
	280	4.29	AAGAAAAatgTTTCaT
CD1908	-202	4.38	ggGAAAAtGTTTTtaa
CD1914	154	4.02	AAGAAAgCaaTTaCTa
CD1930	-274	4.69	AgGAAAAaGTTTatTT
	-73	4.09	tgtAAAAaaaTaTCaT
	224	4.23	ggtAAAACtTTTaCaT
CD1932	84	4.09	AgaAAAAtGTcTaCTT
CD1935	-142	4.41	AAatAAAgGTTTTCTT
CD1942	-63	4.22	tAGAAAtaaaTTTCTa
CD1949	-195	4.5	tgGAAAAatTTaTCTT
CD1950	-249	4.45	tAGAgAAaaTTTTCaT
CD1951	117	4.2	AgtAAAACaTTTaCca
CD1953	265	4.59	tAGAAAtCGTTTTgcT
CD1957	-42	4.07	AAGAAAAtaaTTatTT
CD1964	26	4.26	AAGAAAtgaTTTTgaa
	162	4.18	AAaAAAtgaaTTTCTT
CD1970	96	4.16	AgaAAAtgGTTaTCaa
CD1976	153	4.01	AgGAAAAaGTcTaaTT
CD1977	-153	4.07	AAaAAAAtaTTTTtaT
CD1985	134	4.01	AAaAAAAaaTTaTgTa
CD1989	-129	4.32	AAGtAAAaGTTaTgaT
CD1990	263	4.19	gAaAAAAgaaTTaCaT
CD1990B	-163	4.13	tgtAAAACGTTTaaaT
CD1992A	116	4.21	AAGAAcAtaTTaTCaa
CD1996	138	4.25	AgaAAAgCaTTTTCaT
CD2002A	71	4.03	AAGAAtAtaTTTaCaa
CD2013	32	4.58	AAGAAAAaaTTaTCca
CD2016	-148	4.2	AAGAAAAttTTTTaTT
CD2017	-227	4.1	AAttAAAgGTTTTCaa
CD2022	-117	4.25	AAatAAAaGTTTaCTT
CD2025	13	4.05	tttAAAAgaTTTaCTT
CD2056	-102	4.1	tAtAtAAaGaTaTCTT
	0	4.08	AAtgAAACGaTaTCTT
	107	4.1	tAGgAAtaaTTTTCTT
CD2060	86	4.18	AAGAAAAaaaTTatTT
CD2061	-128	4.23	tgGAAAAaaTTaTgTa
	207	4.16	AAaAtAtaaTTTTCTT
CD2064	-22	4.26	AtGAtAtaaTTTTCTT
CD2068	-64	4.14	AtaAAAAtGTTaTCaa
CD2070	161	4.18	AtGAAgAgGTTTTgTT
CD2074	179	4.37	AAaAAAAtaTTTTgaT
CD2085	-193	4.43	tAGAAAAgGTTTTtTa
CD2096	49	4.4	AAGcAAAaGTTTaCaa
CD2097	-56	4.22	AAaAtAAaGTTaTgTT
	-25	4.13	AAtAAAACtTTTaCTa
CD2103	20	4.54	gAGAAAAaGaTTTtaT
	21	4.11	AgaAAAAgaTTTTaTT
CD2104	262	4.14	tAtAAAACGTcaTCaT
CD2109	83	4.04	AAcAtAAaaTTTTCTa
	234	4.06	cAGAAAAttTTTaCaT
CD2111	-7	4.21	tAGAAAAtGTTTgCag
	106	4.1	AAGAAAAgaTTTaaaa
CD2117	-101	4.33	AAaAtAAtGTTTTgTT
CD2125	176	4.22	gAGAAAAtGaTTataT
CD2130	1	4.43	AtGAAAAaGaTaTCaa
CD2132	-5	4.15	gAtAAcAtGaTTTCaT
CD2133	-136	4.07	tAaAAAAtaTTTaCTa
	28	4.3	tgaAAAAaGTTaTgaT
CD2134	267	4.1	AgaAAAtgGaTTTCaa
CD2140	-156	4.05	tgGAAAAaaTaTTgTT
CD2142	60	4.28	gAGAAAAaaaTgTCaT
CD2145	78	4.13	AgGAAAAaaTTTaaTa
CD2151	-228	4.19	AAtAAAAtaTTTagTT
CD2153	-135	4.06	AgGAAAtaGTTTaaTa
CD2157	161	4.12	AAGAAAAaGaaTaCaa
	241	4.23	AAGAAAACcaTaTgTT
CD2161	236	4.39	AAGAAAAaaaTTTtTT
CD2165	-109	4.08	AAaAAAAtaTTTTCac
CD2166	51	4.09	ggtAAAACcTTTTgaT
CD2167	-40	4.02	gtGAAAttaTTTTgaT
CD2168	4	4.58	gAaAAAAtGTTTTgTT
CD2169	250	4.41	AAGAAAACtTTagCaT
CD2171	-230	4.08	gAaAAAAaGTTTTaaa
CD2173	56	4.04	gAGAAAAaaTTaTaaa
CD2179	41	4.33	AgGAAAAtGTTaataT
CD2196	-51	4.03	gAGAtAAaaTTcaCTT
CD2206	30	4.31	AAGAAAAtaTTaTaaT
CD2207	113	4.48	tAGAAAAgGTTaTgaa
CD2212	-215	4.33	AtGAAAAgGTTTatTT
CD2216	123	4.27	tgGAAAAaaTTaagaT
CD2225	-124	4.04	gAGAAAACaaTTTgag
	157	4.29	ggGAAAACGTgaTgaT
CD2232	270	4.3	tgGAAAtgGaTTTgaT
CD2234	80	4.28	AAGAAAAaGTTaaacT
	128	4.32	AtGAAAAaGaTagCTT
CD2241	-99	4.06	gAGAAAAaaaTaTgaa
	-72	5.57	AAGAAAAaGTTTTCaT
CD2242	64	4.55	AAGAAAAaGTTTggTa
CD2258	226	4.18	AAaAAAgaGTTTTCaa
CD2265	205	4.1	tttAtAAtGTTTTCaT
CD2266	-40	4.16	ggGAAAACtaTTaCTa
CD2271	268	4.03	AgaAAAAtaTTaaCcT
CD2274	245	4.25	AAGAAAAtaTTTTtaa
CD2278	-39	4.32	tAaAAAtaaTTTTCTT
CD2280	100	4.11	AAGAAAtCGTTTctTT
CD2283	-70	4.32	tAGAAAAaaaTaTCaa
CD2284	-12	4.41	ggGAAAACGaTaTgaa
CD2285	93	4.13	tAGAAcAaGaTaTCaa
CD2289	-163	4.81	AgGAtAAtaTTTTCTT
CD2297	207	4.43	tgGAgAAaaTTTTCTT
CD2299A	-44	4.04	AttAAAAaaTTaTCcT
CD2302	126	4.64	AAGAAAtgaTTTTCTa
CD2303	150	4.01	AttAAAAaGaTTaCTa
CD2306	209	4.39	tAaAAAAaaTTTTCTa
CD2309	-57	4.09	AAaAAgAtaTTTTCTT
CD2311	-70	4.53	tAGAcAtCGTTTTCTT
CD2315	11	4.37	AAtAAAAaaTTTaCTa
CD2327	-113	5.29	ggGAAAACaTTTTCTT
	130	4.12	gAaAAAAtaTTaTCaa
CD2335	-66	4.04	AAGAAtAaGTTaTaaT
CD2344	-152	4.32	AAGAtAAaaTTTTtTT
CD2347	176	4.27	cAGAAAAgGTTTgCaa
CD2351	225	4.28	ggtAAAAgGTTTTgaa
CD2354	-211	4.03	AAGAAAAaGgTTTtTa
	-210	4.36	AgaAAAAgGTTTTtaT
CD2355	-5	4.2	AAGAAAAtGTTagaTT
CD2357	198	4.52	AgGAAAtCGTTTggaT
CD2367	160	4.2	AAtAAgAaaTTTTCTT
CD2376	169	4.12	AttAAgAaGTTTTCTT
CD2384	59	4.02	tAGAAtACGaTaTgTT
CD2391	18	4.18	tAtAAAAaaTTTaCTa
CD2405	77	4.44	AAGAAAgCGaTTTgTT
CD2411	111	4.34	AAtAAAAaGaTTTCca
CD2418	-112	4.46	AAaAAAACaTTTaCaa
CD2420	140	4.04	AAGAAAAaGagaTgaT
CD2429	-9	4.04	gAGAAAAgGTaTgCaa
CD2429A	217	4.04	gAGAAAAgGTaTgCaa
CD2430	147	4.06	AAacAAAgGTTTTgTT
CD2435	225	4.46	AAtAAAAaGTTTTtaT
CD2446a	-112	4.08	AAGtAAAaaTTTagTT
CD2447	126	4.19	tAaAAAACaTTaTgaT
CD2450	218	4.03	AAGAAAAaaaTgTgaT
CD2452	266	4.32	AAGAAAAgtTTTTgcT
CD2454	118	4.08	AAGctAAaaTTTaCTT
CD2456	-54	4.2	AAtAAAAaaaTTTgaT
CD2461	187	4.17	gAtAAAACaaTaaCTT
CD2479	-265	4.04	ttGAgAAgGaTTTCaT
	21	4.4	gAGAActaGTTTTCTa
CD2481	47	4.28	ttGAAAAaGaTTaCTa
CD2483	-31	4.2	AAtAAcACaaTTTCaT
	5	4.17	AAGAAAAaaaTcaCaT
CD2485	222	4.05	tAGAActCaTTTTgaT
CD2488	275	4.07	AgGAtAAgGTTaaaTT
CD2490	176	4.75	gAGAAAACaaTTTCaa
CD2497	111	4.22	tAaAAAAaaTTTaCcT
CD2499	35	4.19	tgGAAAAaGaTTataT
CD2501	-91	4.14	AgtAtAAaGTTaTgaT
CD2508	-91	4.22	AAGAAAggGTTTTtaT
CD2514	-93	4.48	tAaAAAtCGTTTaCaT
CD2517A	-199	4.22	ttaAAAACaTTTaCTT
CD2523	8	4.07	tAGAAAAtaTTaaCca
	119	4.75	AAGAAAAaGcTTaCTT
CD2524	-170	4.22	AgtAAAAaGTTaTtTT
CD2531	16	4.12	AAGcAAAaaTTTaCaa
CD2536	-42	4.07	AAaAAAAtGaTTTtaT
CD2540	-83	4.81	tAaAAAAtGTTTTCaT
CD2541	-273	4.15	AtGAAAACaTTTTtTa
	110	4.48	AAaAtAAaaTTTTCaT
CD2556	202	4.57	AgGAAAAtaaTTTCaa
CD2563	-126	4.17	tAtAAAAaaaTaTCTT
CD2565	-92	4.15	AAtAAAttaTTaTCaT
CD2566	-60	4.29	AgGAtAAtGaTTaCaa
CD2569	229	4.1	AAGAAgAaGaTTagTT
CD2574	173	4.16	AAGAAAAgaTaaaCTT
CD2576	158	4.23	AAaAAAAgGgTaTCTT
CD2577	-77	5.02	tAGAAAAtaTTTTCTT
CD2578	18	4.16	AgGAAAtCGaTaTgaa
CD2594	-222	4.32	AgGAtAAaGcTTaCaT
CD2595	-211	4.28	AttAAAAaaTTaTCTT
CD2600	-67	5.01	tgGAAAtaGTTTTCTT
CD2603	73	4.06	AAaAgAAgGTTTTgaT
CD2610	8	4.27	AAaAAAAaGTTaTaTT
CD2614	-29	4.25	AAtAAAAtaaTaTCTT
CD2615	243	4.58	tAGAAAtgGTTaaCTT
CD2617	-208	4.35	AAtAAAAtGTTTTaaT
CD2622	47	4.42	AAGAAgAaGaTTaCaT
CD2624	269	4.04	AtGcAAAaGTTTaCaa
CD2625	-61	5.07	AgGAtAACGTTaTCaT
	16	4.82	AgGAAcAgGTTTaCTT
CD2626	131	4.02	gAGAAAAaaTaTaCaa
CD2632	79	4.13	ggaAAAAgGaTaTCaa
CD2644	-273	4.55	AgtAAAAgaTTTaCTT
	-150	4	AttAAAAaaaTaTCTT
CD2646	-56	4.31	AAGAAAAtGaTaTaaT
CD2653	14	4.39	gAaAAAAaGTTTTaTT
CD2663	-72	4.32	tAtAAAAtGTTTaCaa
CD2666	261	4.21	AgGAAAtgGaTTTgaa
CD2668	-208	4.89	AgGAAAtaGTTTTCaa
CD2671	-84	4.18	AAGAAAAtGTTgTaaT
CD2673	21	4.14	gAGtAAAaGTTTTaaT
CD2675	-108	4.35	AgaAAAAtaTTTTgTT
	108	4.01	tAtAAAAaaTTTTgaa
CD2678	120	4.46	AtGtAAACGTTaTCTT
CD2679	145	4.49	AAaAAAAgGTTaTgaT
CD2681	-273	4.25	AAaAAAAatTTaTCaT
CD2693	4	4.05	AAGAAAAaaaTaggTT
CD2696	-232	4.71	tAGAAAAaGaTTgCTT
CD2697	66	4.1	AgaAAAAgGaTTTgaa
CD2702	-104	4.83	ggGAAAACGTTaaCaa
CD2703	-234	4.28	ttGAAAAaaaTTaCTT
CD2707	9	4.1	tAaAAAAtaTTaTCcT
CD2708	-33	4.1	AAGAAAAtGaTaataT
CD2709	-10	4.15	AgGAAAACcTTaTgaa
CD2715	-65	4.03	AAGAAAAaGTaTaaaT
CD2720	-62	4.41	AgtAAcAaGTTTaCTT
CD2725	235	4.2	gAtAtAAaaTTTaCTT
CD2732	267	4.02	tAGAAAAaGaTaaaaT
CD2750	-220	4.33	ggGAAAAgGTTTgtTT
CD2752	87	4.53	AgGAAAACGTaaaCaT
	245	4.1	AAGAAAAaGgTTaaTT
CD2754	-124	4.25	AAtAAAAaGTTTataT
CD2756	-54	4.15	AgGAAAACaaTTTtaa
CD2761	166	4.29	AAGAAAAaGTTagCag
CD2764	-150	4.51	AAaAAAAtaTTTTCcT
	103	4.35	ggGAtAAtGTTTTCTg
CD2765	-233	4.51	AgGAAAAtaTTTTtTT
CD2772	150	4.14	tAtAAAAaGTTTTCga
CD2784	-140	4.24	tAcAAAAaGTTTaCaa
	-101	4.47	gAaAAAAgaTTTaCaT
CD2790	135	4.11	AAGAAAAgtTTTggaT
CD2791	-130	4.71	AAGAAAAaGTTTataT
CD2793	126	4.13	AgtAAAACaaTTaCaa
CD2795	13	4.5	AAaAAAAtaTTaTCaT
CD2813	-42	4.76	tAaAAAACGTTTTCaa
CD2815	88	4.05	AAGAAAAgtTTTatTT
CD2816	46	4.05	tAaAAAAgGTTaTgTa
	73	4.1	tAGAAAgaGTTTTgaa
CD2817	22	4.11	AAGAAAACaaTTggTa
CD2826	103	4.14	AttAAAAaGTTTTCTg
CD2829	1	4.42	gAaAAAAgGTTaTgTT
CD2830	-264	4.04	AAaAAAAtaaTaaCTT
CD2834	-35	4.07	AAtAAAAtaTaTTCTT
CD2840	-94	4.96	AAGAAAAaGgTTTCTT
	21	4.08	AAGAgAAaaTTTagaT
CD2841	-85	4.43	AAGAAAAaGTTTataa
	-41	4.03	AtGAAAAaaaTTTaTT
CD2847	156	4.32	tAtAAAAaaTTTTgTT
CD2854	185	4.27	gAGAAAAgGaTaTtaT
CD2862	-194	4.1	tAaAtAAaaTTaTCTT
CD2865	-59	4.23	AtGAAAAaGTTgTgaT
CD2878	-157	4.58	AAGAAAACcTTaTCTa
CD2879	-128	5.01	tAGAtAAgGTTTTCTT
CD2884	-186	5.24	AtGAAAAaGTTTTCTT
	7	4.04	AAaAtAAtGTTagCTT
CD2885	-48	4.1	tAtAtAAaaTTaTCTT
CD2897	47	4.12	ggaAAAAaGTTaTaTT
CD2905	-61	4.13	AAtAAAACacTTaCTT
CD2907	4	4.11	AAGAAAAaagTaTgTT
CD2907A	236	4.1	tAGAAAAaaTaTTgTT
CD2910A	116	4.28	AAGAAAAtGaTTTaTa
CD2912	225	4.05	AgGAAAtaaTTaTaTT
CD2914	236	4.17	tAGAAAgCaTTaaCTT
CD2916	244	4.01	AgGAAAtgGTcaaCaT
CD2920	66	4.34	tAtAAAAtaTTaTCTT
CD2926	247	4.4	AgaAAAACaTTaTCaa
CD2937	-299	4.19	AgGAAttaGTTTTgTT
	-185	4.14	AAaAAAAtGTTTcCTa
CD2946	18	4.08	AgtAAAACaaTaTgTT
CD2956A	29	4.2	gAGAtAAaGaTagCaT
	102	4.03	tAaAAAAaGTaTaCaT
CD2960	132	4.28	AttAAAAaaTTaTCTT
CD2963	179	4.18	AAGtAAAtGaTTTgTT
CD2965	13	4.21	AAtAAAAgtTTTaCaT
CD2966	-283	4.45	AAaAtAACGTTaTCcT
	107	4.13	tAGAtAAaaTTTTtTT
	203	4.02	AAGAtAAgGTTaTaaa
CD2966A	-287	4.45	AgGAtAACGTTaTtTT
CD2971	-156	4.53	AgtAtAAaGTTTaCTT
CD2980	254	4.27	AAGAAAtgGaTTTaTT
CD2985	44	4.2	AAaAAAtaaTTTTCaa
CD2988	109	4.06	gAtAtAAtGaTTaCaT
CD2989	257	4.19	gAGAAAtaGacTTCTT
CD2992	-88	4.21	AAGAAAAaaTTaataT
CD2995	-262	4.14	ttGAtAAaaaTTTCTT
CD2996	14	4.16	AtGAAAACtaTTTCTa
CD3001	-39	4.01	AAGAAAAtaaaTaCaT
CD3004	-135	4.55	AgGAAAAtGcTaTCaT
CD3016	-45	4.41	AgaAAAACaTTTTCca
CD3017	-130	4.36	tgGAAAAtGTTTTtcT
CD3030	158	4.04	AtGAAtAtGTTaaCTT
CD3031	-138	4.21	tAaAAAAtaTTTTgTT
CD3042	-146	4.45	tAcAAAAaaTTTTCaT
CD3045	34	4.09	AAaAcAACaTTTaCaT
CD3047	-124	4.44	AAGAAAAgGTaaaCTT
CD3051	-217	4.38	gAGAAtAtGTTTTgTT
	-199	4.1	tgaAAAAaaaTTaCaT
CD3062	11	4.27	AAGAAAtgaTTTTtTT
CD3065	-166	4.22	AAtAAAAgGTTaTtTT
CD3073	262	4.11	gAaAAAAgGTTTTggT
CD3076	-67	4.78	gtGAAAAgaTTTTCaT
CD3079	175	4.04	AgaAtAAaGTTTgCTa
CD3085	210	4.02	AAtAAAAaaaTTagTT
CD3086	-68	4.95	AAaAAAACaTTTTCaT
CD3087	243	4.08	AAaAAAtgGTTTTgaa
CD3088	58	4.03	ggGAtAAtaTcTTCTT
CD3089	-70	4.24	AAtAAAtCGTTTTCac
CD3090	101	4.02	AttgAAAgGTTTTCaT
CD3096	9	4.15	tAGAAAAgaTTTTtTa
	145	4.03	AtGAAAAtGTTTgaaT
CD3100	31	5.11	AAGAAAAaGTTTaCTa
CD3104	107	4.14	tgGAAAAgGgTaTCaa
CD3112	54	4.21	gAGAAgAtaTTTaCaT
CD3117	-214	4.08	AAtAAAAaaaTaTCTa
CD3118	-69	4.04	AtaAAAAaGaTaaCaT
CD3120	233	4.23	AAGgAAAgtTTTTCTT
CD3128	221	4.58	AAGAAAAaaaTaaCaT
CD3130	75	4.3	ggGAAAAgGTTTatcT
CD3135	-116	4.04	AgGAAAACGaTTgtTa
CD3137	272	4.21	gAGAAAAaGTTTcaaT
CD3138	-139	4.54	AAaAtAAaGTTaTCaT
CD3148	126	4.04	AAaAAAAtaaTaaCTT
CD3149	40	4.31	AAGAAAAgaacTTCTT
CD3156	100	4.21	gAGAAAAgaaTTTtaT
CD3156B	-173	4.27	tAtAAAAaGTTTTtaT
CD3157	273	4.4	tAGAAAACtaTTaCTT
CD3159	142	4.39	AAGAAAAaaTTTTaTa
	273	4.09	AAGAAAtaaTTagCcT
CD3162	-117	4.26	tAGAAAAaaTTTagaa
CD3175	-79	4.01	AAaAtAAaaaTaTCTT
	109	4.21	AgGAgAACaTTaTCaa
CD3192	-282	4.21	tAGAAAAgaTTTagaa
	5	4.04	AAGAAAAatTTagCTa
CD3194	61	4.04	AgaAgAACaTTTaCaT
CD3196	81	4.01	AAGgAAAaaTTgTCTT
CD3201	16	4.19	gAGttAAaaTTTTCTT
CD3204	-4	4.07	AtaAAAtgGaTTTCaT
CD3213	-239	4.08	AAGAAAtaaTTTTacT
	73	4.32	AAGAAAAatcTTTCTT
CD3214	2	4.19	tgGAtAACaaTTTgaT
CD3215	173	4.05	gAGgAAAtaTTTTgaT
CD3218	254	4.28	gAGttAACGTTTTCaa
CD3223	-162	4.12	AAtAAAACaTTTatTT
CD3244	-293	4.87	gAGAAAAtGTTTaCaa
CD3245	-234	4.32	AgaAAAAtGTTTTgaa
CD3248	157	4.3	gAGAAAAaaaTagCTT
CD3250	66	4.02	tAGAAAAaaTTaaaaT
CD3251	125	4.36	AAGAAAAaaaTTTaaT
CD3254	65	4.53	AAGAAcAtGaTTaCTT
CD3259	85	4.08	gAGAAtAtGTTTTaTT
CD3267	-73	4.08	AAtAAAACaTTaTaaT
	203	5.09	AAGAAAAgGTTaaCaT
CD3273	25	4.11	AgaAAAAgGaTTTaTT
CD3274	112	4.16	AAaAgAAgGaTTTCTT
CD3279	-5	4.48	ggGAAAAtGgTaTCTT
CD3283	-87	4.34	tAGAAAtgcTTTTCaT
CD3287	-10	4.54	AgGAAAACaaTaTgTT
CD3288	201	4.12	gAaAAAAgaTTTagaT
CD3292	15	4.01	AAcAAtAaaTTTTCTT
CD3293	77	4.1	AtaAAAAaGTTTTtaT
CD3295	-57	4.24	tAGAAAAtaTTaagTT
CD3298	-131	4.11	tAGAtAAaaTTaaCcT
CD3307	188	4.26	AgGAAgAaGTTgTCTT
CD3309	-174	4.48	AAtAAAAaaTTTTgaT
CD3315	251	4.26	AAGAAAACaaTaTtaT
CD3317	-45	4.4	AAGAtAAatTTTaCTT
CD3319	21	4.27	tAGAAAgaGTTTaCTa
CD3320	-272	4.95	tAtAAAAaGTTTTCTT
CD3321	-30	4.15	AAGAAAACtTTTTaTa
CD3322	97	4.22	AAtAAAAgGTTcTCcT
CD3323	1	4.47	AtGAAAAaaaTTaCTT
CD3325	36	4.37	tgtAAAAaaTTaTCaT
CD3329	-135	4.64	AAGAAAAaGTTTTtaa
CD3332	55	4.02	tAGAAAtgGacTTCaT
CD3355	22	4.13	AAaAAAAgaTaTTCTT
CD3356	1	4.34	gAaAAAAtGTTTagaT
CD3357	21	4.19	AgcAAAAgGTTTTgaa
CD3358	-270	4.03	ggGAtActaTTTTCaT
CD3369	10	4.89	AAGAAAAgaTTTTgaT
CD3370A	74	4.06	ttGAAAAgaTTTTgaa
CD3372	-276	4.07	AAagAAAtGTTTTCTa
	-230	4.04	ggGAAttgGTTTTgTT
	108	4.09	AAaAAAACaTTTaaaT
CD3374	63	4.28	tgGAAAAgGaTaTCgT
	69	4.07	AgGAtAtCGTcaTCTT
CD3380	188	4.12	gAGAAAACGgTaTCTc
CD3384	38	4.05	tgGAAAAaGTcTTgTa
CD3393	-52	4.05	AAGAAAAaagTTTgTa
CD3398	-42	4.29	tAGAAAtCcTTaTCaT
CD3406	67	4.21	AAGAAAAaaTTaTtcT
	97	4.12	AAGAAgAgaaTTaCTT
	270	4.18	ctGAtAACGTTTTCTa
CD3411	5	4.07	AAGAtAAaaTTaTaaT
CD3428	114	4.01	tAtAAAAaaTTTTgaa
CD3430	33	4.43	AgaAAAAaGTTTTgaa
CD3435	-253	4.22	ggGAAAAaGgTTagaT
CD3437	1	4.05	AtGAAAAgaTTTatTT
CD3439	-87	4.08	AAGAAAAaGTTgaaaT
CD3441	263	4.33	tAGAAAAaGaTTggaT
	274	4.3	tgGAtAAaaTTaaCTT
CD3449	1	4.24	AtGAAAAtGTTTaaaT
CD3453	48	4.51	AAGAAAAaGgTTaCcT
	49	4.21	AgaAAAAgGTTacCTT
CD3454	129	4.06	AAGtAAAaGTTTatTT
	189	4.4	AgGAAAAaaaTTagaT
CD3456	197	4.04	AAGAAAAtagTaTCaa
CD3457	-183	5.1	AtGAAAAtGTTTTCaT
CD3466	-262	4.43	gtGAAAAaGTcTTCaT
CD3476	102	4.21	AgGAAAAttTTTagaT
CD3483	-99	4.39	tAGAAAttaTTTTCTa
CD3487	-255	4.18	AAaAAAAaaTTTTtaT
	-221	4.26	AgGAAAAtaTTaTtaT
CD3491	81	4.14	cAGAAAAaaaTTTgTT
CD3492	10	4.14	AgaAAAAaaTTTTCag
	225	4.22	AAGAAAAaGaTTgaaT
CD3510	167	4.52	tAGAAAAtGTTaagTT
CD3515	89	4.25	AAGAAAtgGTTaaCca
CD3521	205	4.06	AAGAAAAtaTTaTtTa
CD3531	213	4.42	tAGAAAAaGagTTCaT
CD3557	143	4.04	gAGAAAcCGaTTTaTT
CD3560	126	4.13	AAaAAAAgaTTTTaaT
CD3562	-162	4.39	tAGAAAttaTTTTCTa
CD3569	-27	4.04	AAGAtAAaaaTTTaTT
CD3577	-42	4.01	ggGAAAACGTTgTaTa
CD3583	2	4.5	AgtAAAAaaTTTTCaa
CD3592	166	4.02	ggGAAAAaaaTaTtTT
	242	4.27	gAGAtAAtGTTTggTT
CD3593	-36	4.35	tgGAAAAtGTaaTCTT
CD3601	1	4.07	AtGAAAAaaTTTaaaT
CD3602	60	4.1	AAGAAAAtGaTaaaaT
CD3604	170	4.31	tgGAAAACaTTaTCac
CD3609	143	4.09	AAGAAgAaaTTaTgTT
CD3613	105	4.11	tgGAAAAtaTTTatTT
CD3615	245	4.07	AAGAAAAaGaaaTgTT
CD3638	219	4.48	tAtAAAACaTTTTCaa
CD3639	-45	4.03	tAaAtAAgGTTTaCaa
CD3649	70	4.63	AAGAAAAgGcTTTCTa
CD3653	-94	4.78	tAGAAAAtaTTTaCaT
CD3656	218	4.18	tgGAAAAaGTTaTaaa
CD3664	-30	5.41	AAGAAAACaTTTTCaT
CD3665	257	5.41	AAGAAAACaTTTTCaT
CD3668	-29	4.04	AAaAAAAtGTcTTCaa
CD3671	86	4.11	AAGAAAtaGTcaaCaT
CD3673	64	4.03	AgaAAAAtaTTTTCac
CD3676	77	4.2	gAGAAAAaGcTTTgaa
CD3678	221	4.36	AAGAAAttGTTaagTT
Search with parameters: threshold for score>4.0; site location window [-300, +300];
overlap with codining regions of upstream genes NOT allowed
Result: 901 sites; 783 genes

## Sheet: Table_S4
Table S4. Validation of Microarrays data by qRT-PCR on 15 selected genes.
			WT TYG/TY		∆ccpA TYG/TY		TY ∆ccpA/WT		TYG ∆ccpA/WT
Gene ID	Gene name	Function	aqRT-PCR Fold Change	bMicroarray Fold Change	aqRT-PCR Fold Change	bMicroarray Fold Change	aqRT-PCR Fold Change	bMicroarray Fold Change	aqRT-PCR Fold Change	bMicroarray Fold Change
CD0112	ptb	Phosphate butyryltransferase	0.25	0.63	0.45	1.75	1.27	1.05	2.28	2.93
CD0113	buk	Butyrate kinase	0.3	0.55	0.5	1.77	1.27	0.96	2.14	3.1
CD0298	rbsR	Transcriptional regulator. LacI family	0.16	0.1	0.19	0.28	1.27	0.43	1.48	1.79
CD0395	hadA	Isocaprenoyl-CoA:2-hydroxyisocaproate CoA-transferase	0.11	0.19	0.32	0.75	0.76	0.81	2.27	3.21
CD0833	acnB	Aconitate hydratase (Citrate hydro-lyase)	0.23	0.11	0.5	2.4	1.29	0.29	2.73	6.91
CD0854	oppC	ABC-type transport system. oligopeptide-family permease	0.1	0.17	0.36	0.87	1.43	0.84	5.13	6.08
CD1054	bcd2	Butyryl-CoA dehydrogenase	0.03	0.1	5.48	1.1	0.27	0.99	49.51	10.6
CD1191	fbp	Fructose-1.6-bisphosphatase	0.39	0.38	0.66	0.87	0.85	0.53	1.43	1.22
CD1214	spo0A	Stage 0 sporulation protein A	0.32	0.71	0.33	0.7	1.91	1.79	1.96	2.73
CD1768		Conserved hypothetical protein	19.84	3.05	1.48	1.05	2.66	1.09	0.2	0.38
CD2321	tkt'	Transketolase. central and C-terminal	5.94	4.79	0.26	0.2	32	10.18	1.39	0.38
CD2322	tkt	Transketolase. N-terminal	7.11	6	0.26	0.19	40.22	11.64	1.45	0.36
CD2327	gatA	PTS system. galactitol-specific IIA component	0.81	0.82	0.07	0.17	198.09	8.51	17.88	1.1
CD2356	trxB3	Thioredoxin reductase 3	0.04	0.15	1.84	0.89	0.28	0.93	13.2	7.01
CD2357	grdX	Putative glycine reductase complex component	0.13	0.21	0.32	0.59	1.01	0.97	2.5	2.73
CD2966	adhE	Aldehyde-alcohol dehydrogenase	0.15	0.03	2.32	0.49	0.34	0.69	5.3	3.23
a. Results from at least two independent experiments.
b. Results from four independent experiments.
green: genes significantly (p.value < 0.05) down-regulated with a fold change ≤ 0.5; red: genes significantly (p.value < 0.05) up-regulated with a fold change ≥ 2.
